# Supplementary material for: Historical and ongoing inequities shape research visibility in Latin American aquatic mammal paleontology
Source: Commun Biol. 2025 Mar 21;8:472. doi: 10.1038/s42003-025-07863-w (PMC11928654; doi:10.1038/s42003-025-07863-w)
Supplement: Supplementary file 3 — Supplementary Data 1 [file 42003_2025_7863_MOESM3_ESM.csv]

Reference	PublicationYear	Years2022	Gender	Citations	CitationsPerYear	LogCitations	Region	CountryAffiliation	JournalLocation	NumberAuthors	AuthorsLatam	RatioAuthorsLatam	WomenAuthors	MaleAuthors	RatioAuthorsWomen	OriginAuthors	Journal name	ImpactFactor	Language	PublicationCategory	Full Reference (APA)
Agnolin & Lucero (2004)	2004	18	MALE	5	0.278	-0.556	LATAM	Argentina	LATAM	2	2	1	0	2	0	LATAM	Revista de biologÕa marina y oceanografÕa	0.435	Other	Review	Agnolin, F., & Lucero, S. (2004). Registros de cetceos del Mioceno tardo de Entre Ros, Argentina. Revista de Biologa Marina y Oceanografa, 39(2), 107-110.
Aguirre-Fernandez et al. (2009)	2009	13	MALE	29	2.231	0.348	LATAM	Mexico	LATAM	4	3	0.75	0	4	0	Mix	BoletÕn de la Sociedad GeolÑgica Mexicana	0.933	Other	Article	Aguirre-Fernndez, G., Barnes, L. G., Aranda-Manteca, F. J., & Fernndez-Rivera, J. R. (2009). Protoglobicephala mexicana, a new genus and species of Pliocene fossil dolphin (Cetacea; Odontoceti; Delphinidae) from the Gulf of California, Mexico. Boletn de la Sociedad Geolgica Mexicana, 61(2), 245-265.
Aguirre-Fernandez et al. (2017)	2017	5	MALE	14	2.8	0.447	NORTH	Switzerland	International	5	1	0.2	0	5	0	Mix	Journal of Vertebrate Paleontology	1.6	English	Article	Aguirre-Fernndez, G., Mennecart, B., Snchez-Villagra, M. R., Snchez, R., & Costeur, L. (2017). A dolphin fossil ear bone from the northern NeotropicsÐinsights into habitat transitions in iniid evolution. Journal of Vertebrate Paleontology, 37(3), e1315817.
Amson & Muizon (2014)	2014	8	MALE	64	8	0.903	NORTH	France	International	2	0	0	0	2	0	North	Journal of Systematic Palaeontology	2.2	English	Article	Amson, E., & de Muizon, C. (2014). A new durophagous phocid (Mammalia: Carnivora) from the late Neogene of Peru and considerations on monachine seals phylogeny. Journal of Systematic Palaeontology, 12(5), 523-548.
Antoine et al. (2016)	2016	6	MALE	114	19	1.279	NORTH	France	International	29	8	0.276	10	19	0.345	Mix	Gondwana Research	7.2	English	Review	Antoine, P. O., Abello, M. A., Adnet, S., Sierra, A. J. A., Baby, P., Billet, G., ... & Salas-Gismondi, R. (2016). A 60-million-year Cenozoic history of western Amazonian ecosystems in Contamana, eastern Peru. Gondwana Research, 31, 30-59.
Aranda-Manteca et al. (1994)	1994	28	MALE	39	1.393	0.144	LATAM	Mexico	International	3	1	0.333	0	3	0	Mix	Proceedings of the San Diego Society of Natural History	0	English	Article	Aranda-Manteca, F. J., Domning, D. P., & Barnes, L. G. (1994). A new Middle Miocene sirenian of the genus Metaxytherium from Baja California: relationships and paleobiogeographic implications. Proceedings of the San Diego Society of Natural History, 29, 191Ð204.
Barnes (1998)	1998	24	MALE	42	1.75	0.243	NORTH	USA	LATAM	1	0	0	0	1	0	North	Book	0	English	Article	Barnes, L. G. (1998). The sequence of fossil marine mammal assemblages in Mexico. Avances en Investigacin, Paleontologa de Vertebrados, Publicacin Especial, 1, 26-79.
Barnes (2008)	2008	14	MALE	21	1.5	0.176	NORTH	USA	International	1	0	0	0	1	0	North	Book	0	English	Article	Barnes, L. G. (2008). Miocene and Pliocene Albireonidae (Cetacea, Odontoceti), Rare and Unusual Fossil Dolphins from the Eastern North Pacific Ocean. In X. Wang & L. G. Barnes (Eds.), Paleomagnetism of the Oligocene and Miocene Lincoln Creek and Astoria formations, Knappton, Washington (Vol. 41, pp. 99-152). Los Angeles.
Benites-Palomino & Urbina (2020)	2020	2	MALE	2	1	0	LATAM	Peru	LATAM	2	2	1	0	2	0	LATAM	Revista Peruana de BiologÕa	0	Other	Article	Benites-Palomino, A., & Urbina, M. (2020). La hiperdiversificacin de Physeteroidea (Cetacea: Mammalia) del Mioceno tardo en el Pacifico Sur, nuevos fsiles del rea de Sacaco, Arequipa, Per. Revista Peruana de Biologa, 27(2), 261Ð266. https://doi.org/10.15381/rpb.v27i2.16507
Benites-Palomino et al. (2020a)	2020	2	MALE	5	2.5	0.398	NORTH	Switzerland	International	5	1	0.2	0	5	0	Mix	Journal of Vertebrate Paleontology	1.6	English	Article	Benites-Palomino, A., Aguirre-Fernndez, G., Moreno-Bernal, J. W., Vanegas, A., & Jaramillo, C. (2020). Miocene freshwater dolphins from La Venta, Huila, Colombia suggest independent invasions of riverine environments in tropical South America. Journal of Vertebrate Paleontology, 40(5), e1812078.
Benites-Palomino et al. (2021a)	2021	1	MALE	0	0	NA	NORTH	Switzerland	International	6	2	0.333	0	6	0	Mix	Swiss Journal of Palaeontology	3	English	Article	Benites-Palomino, A., Reyes-Cespedes, A. E., Aguirre-Fernndez, G., Snchez, R., Carrillo-Briceo, J. D., & Snchez-Villagra, M. R. (2021). A stem delphinidan from the Caribbean region of Venezuela. Swiss Journal of Palaeontology, 140(1), 1-12.
Benites-Palomino et al. (2021b)	2021	1	MALE	7	7	0.845	LATAM	Panama	International	9	6	0.667	0	9	0	Mix	Papers in Palaeontology	2.3	English	Article	Benites-Palomino, A., Vlez-Juarbe, J., Collareta, A., Ochoa, D., Altamirano, A., Carr, M., Laime, M. J., Urbina, M., & Salas-Gismondi, R. (2021). Nasal compartmentalization in Kogiidae (Cetacea, Physeteroidea): Insights from a new late Miocene dwarf sperm whale from the Pisco Formation. Papers in Palaeontology, 7(3), 1507Ð1524. https://doi.org/10.1002/spp2.1351
Benites-Palomino et al. (2019)	2019	3	MALE	19	6.333	0.802	LATAM	Peru	International	4	3	0.75	0	4	0	Mix	Journal of Vertebrate Paleontology	1.6	English	Article	Benites-Palomino, A., Vlez-Juarbe, J., Salas-Gismondi, R., & Urbina, M. (2020). Scaphokogia totajpe, sp. nov., a new bulky-faced pygmy sperm whale (Kogiidae) from the late Miocene of Peru. Journal of Vertebrate Paleontology, 39(6), e1728538.
Benites-Palomino et al. (2022a)	2022	0	MALE	2	0	NA	NORTH	Switzerland	International	7	4	0.571	3	4	0.429	Mix	Historical Biology	1.4	English	Article	Benites-Palomino, A., Valenzuela-Toro, A. M., Figueroa-Bravo, C., Varas-Malca, R. M., Nielsen, S. N., Gutstein, C. S., & Carrillo-Biceo, J. D. (2022). A new marine mammal assemblage from central Chile reveals the Pliocene survival of true seals in South America. Historical Biology, 34(11), 2205-2217. https://doi.org/10.1080/08912963.2021.2007528
Benites-Palomino et al. (2022b)	2022	0	MALE	2	0	NA	NORTH	Switzerland	International	6	2	0.333	0	6	0	Mix	Proceedings of the Royal Society B: Biological Sciences	3.8	English	Article	Benites-Palomino, A., Velez-Juarbe, J., Altamirano-Sierra, A., Collareta, A., Carrillo-Briceno, J. D., & Urbina, M. (2022). Sperm whales (Physeteroidea) from the Pisco Formation, Peru, and their trophic role as fat sources for late Miocene sharks. Proceedings of the Royal Society B, 289(1977), 20220774. doi: 10.1098/rspb.2022.0774
Bianucci (2010)	2010	12	MALE	3	0.25	-0.602	NORTH	Italy	International	1	0	0	0	1	0	North	Quaderni del Museo di Storia Naturale di Livorno	0	Other	Article	Bianucci, G. (2010). Esplorazioni e nuove scoperte nel deserto del Per: i cetacei fossili di Cerro Colorado e Cerro los Quesos. Quaderni del Museo di Storia Naturale di Livorno, 23, 3-12. doi: 10.4457/musmed.2010.23.3
Bianucci et al. (2013)	2013	9	MALE	35	3.889	0.59	NORTH	Italy	International	7	3	0.429	1	6	0.143	Mix	Journal of Vertebrate Paleontology	1.6	English	Article	Bianucci, G., Lambert, O., Salas-Gismondi, R., Tejada, J., Pujos, F., Urbina, M., & Antoine, P. O. (2013). A Miocene relative of the Ganges river dolphin (Odontoceti, Platanistidae) from the Amazonian Basin. Journal of Vertebrate Paleontology, 33(3), 741-745.
Bianucci et al. (2018a)	2018	4	MALE	27	6.75	0.829	NORTH	Italy	International	7	1	0.143	2	5	0.286	Mix	Royal Society Open Science	2.9	English	Article	Bianucci, G., Bosio, G., Malinverno, E., De Muizon, C., Villa, I. M., Urbina, M., & Lambert, O. (2018). A new large squalodelphinid (Cetacea, Odontoceti) from Peru sheds light on the Early Miocene platanistoid disparity and ecology. Royal Society Open Science, 5(4), 172302.
Bianucci et al. (2018b)	2018	4	MALE	41	10.25	1.011	NORTH	Italy	International	14	2	0.143	4	10	0.286	Mix	Palaeogeography, Palaeoclimatology, Palaeoecology	2.6	English	Article	Bianucci, G., Collareta, A., Bosio, G., Landini, W., Gariboldi, K., Gioncada, A., Lambert, O., Malinverno, E., Muizon, C. de, Varas-Malca, R., Villa, I. M., Coletti, G., Urbina, M., & Di Celma, C. (2018b). Taphonomy and palaeoecology of the lower Miocene marine vertebrate assemblage of Ullujaya (Chilcatay Formation, East Pisco Basin, southern Peru). Palaeogeography, Palaeoclimatology, Palaeoecolo…
Bianucci et al. (2016)	2016	6	MALE	45	7.5	0.875	NORTH	Italy	International	4	1	0.25	0	4	0	Mix	PeerJ	2.3	English	Article	Bianucci, G., Di Celma, C., Urbina, M., & Lambert, O. (2016). New beaked whales from the late Miocene of Peru and evidence for convergent evolution in stem and crown Ziphiidae (Cetacea, Odontoceti). PeerJ, 4, e2479.
Bianucci et al. (2010)	2010	12	MALE	74	6.167	0.79	NORTH	Italy	International	3	0	0	0	3	0	North	Palaeontology	2.5	English	Article	Bianucci, G., Lambert, O., & Post, K. (2010). High concentration of long_snouted beaked whales (genus Messapicetus) from the Miocene of Peru. Palaeontology, 53(5), 1077-1098.
Bianucci et al. (2005)	2005	17	MALE	14	0.824	-0.084	NORTH	Italy	International	5	0	0	0	5	0	North	Rivista Italiana di Paleontologia e Stratigrafia	1.6	English	Article	Bianucci, G., Landini, W., Valleri, G., Ragaini, L., & Varola, A. (2005). First cetacean fossil records from Ecuador, collected from the Miocene of Esmeraldas Province. Rivista Italiana di Paleontologia e Stratigrafia, 111(2).
Bianucci et al. (2020)	2020	2	MALE	17	8.5	0.929	NORTH	Italy	International	4	1	0.25	0	4	0	Mix	Life	3.2	English	Article	Bianucci, G., de Muizon, C., Urbina, M., & Lambert, O. (2020). Extensive diversity and disparity of the Early Miocene platanistoids (Cetacea, Odontoceti) in the southeastern Pacific (Chilcatay Formation, Peru). Life, 10(3), 27.
Bianucci et al. (2006)	2006	16	MALE	18	1.125	0.051	NORTH	Italy	International	4	1	0.25	1	3	0.25	Mix	Comptes Rendus Palevol	1.2	English	Article	Bianucci, G., Sorbi, S., Surez, M. E., & Landini, W. (2006). The southernmost sirenian record in the eastern Pacific Ocean, from the Late Miocene of Chile. Comptes Rendus Palevol, 5(8), 945-952.
Bianucci et al. (2015)	2015	7	MALE	33	4.714	0.673	NORTH	Italy	International	3	1	0.333	0	3	0	North	Comptes Rendus Palevol	1.2	English	Article	Bianucci, G., Urbina, M., & Lambert, O. (2015). A new record of Notocetus vanbenedeni (Squalodelphinidae, Odontoceti, Cetacea) from the Early Miocene of Peru. Comptes Rendus Palevol, 14(1), 5-13.
Bianucci et al. (2019)	2019	3	MALE	20	6.667	0.824	NORTH	Italy	International	7	0	0	2	5	0.286	North	Biology Letters	2.8	English	Article	Bianucci, G., Marx, F. G., Collareta, A., Di Stefano, A., Landini, W., Morigi, C., & Varola, A. (2019). Rise of the titans: baleen whales became giants earlier than thought. Biology Letters, 15, 20190175. https://doi.org/10.1098/rsbl.2019.0175
Bianucci & Collareta (2022)	2022	0	MALE	3	0	NA	NORTH	Italy	International	2	0	0	0	2	0	North	Bollettino della Societö Paleontologica Italiana	1.3	English	Review	Bianucci, G., & Collareta, A. (2022). An overview of the fossil record of cetaceans from the East Pisco Basin (Peru). Bollettino della Societ Paleontologica Italiana, 61(1), 19Ð20. https://doi.org/10.4435/BSPI.2022.04
Bisconti (2010)	2010	12	MALE	30	2.5	0.398	NORTH	Italy	International	1	0	0	0	1	0	North	Quaderni del Museo di Storia Naturale di Livorno	0	English	Article	Bisconti, M. (2010). New description of ÔMegapteraÕhubachi Dathe, 1983 based on the holotype skeleton held in the Museum fr Naturkunde, Berlin. Quaderni del Museo di Storia Naturale di Livorno, 23, 37-68.
Bisconti (2012)	2012	10	MALE	47	4.7	0.672	NORTH	Italy	International	1	0	0	0	1	0	North	Zoological Journal of the Linnean Society	3	English	Article	Bisconti, M. (2012). Comparative osteology and phylogenetic relationships of Miocaperea pulchra, the first fossil pygmy right whale genus and species (Cetacea, Mysticeti, Neobalaenidae). Zoological Journal of the Linnean Society, 166(4), 876-911.
Bouetel & Muizon (2006)	2006	16	FEMALE	108	6.75	0.829	NORTH	France	International	2	0	0	1	1	0.5	North	Geodiversitas	1.5	English	Article	Bouetel, V., & de Muizon, C. (2006). The anatomy and relationships of Piscobalaena nana (Cetacea, Mysticeti), a Cetotheriidae ss from the early Pliocene of Peru. Geodiversitas, 28(2), 319-395.
Bocquentin Villanueva et al. (1990)	1990	32	MALE	3	0.094	-1.028	LATAM	Brazil	LATAM	3	2	0.667	0	3	0	Mix	Boletin Museu Paraense Emilio Goeldi	0	Other	Article	Bocquentin Villanueva, J., de Muizon, C., & de Souza Filho, J. P. (1990). Novos achados de cetceos longirostros no Negeno do Acre, Brasil. Bol. Mus. Para. Emilio Goeldi, 59-64.
Bosio et al. (2021)	2021	1	FEMALE	17	17	1.23	NORTH	Italy	International	12	2	0.167	4	8	0.333	Mix	PLoS One	2.9	English	Article	Bosio, G., Collareta, A., Di Celma, C., Lambert, O., Marx, F. G., de Muizon, C., ... & Bianucci, G. (2021). Taphonomy of marine vertebrates of the Pisco Formation (Miocene, Peru): Insights into the origin of an outstanding Fossil-Lagersttte. PLoS One, 16(7), e0254395. https://doi.org/10.1371/journal.pone.0254395
Buono & Cozzuol (2013)	2013	9	FEMALE	15	1.667	0.222	LATAM	Argentina	International	2	2	1	1	1	0.5	LATAM	Journal of Vertebrate Paleontology	1.6	English	Article	Buono, M. R., & Cozzuol, M. A. (2013). A new beaked whale (Cetacea, Odontoceti) from the Late Miocene of Patagonia, Argentina. Journal of Vertebrate Paleontology, 33(4), 986-997.
Buono et al. (2014)	2014	8	FEMALE	11	1.375	0.138	LATAM	Argentina	International	4	2	0.5	2	2	0.5	Mix	Acta Palaeontologica Polonica	1.8	English	Article	Buono, M. R., Dozo, M. T., Marx, F. G., & Fordyce, R. E. (2013). A Late Miocene potential neobalaenine mandible from Argentina sheds light on the origins of the living pygmy right whale. Acta Palaeontologica Polonica, 59(4), 787-793.
Buono et al. (2017)	2017	5	FEMALE	23	4.6	0.663	LATAM	Argentina	International	5	4	0.8	2	3	0.4	Mix	PeerJ	2.3	English	Article	Buono, M. R., Fernndez, M. S., Cozzuol, M. A., Cuitio, J. I., & Fitzgerald, E. M. (2017). The early Miocene balaenid Morenocetus parvus from Patagonia (Argentina) and the evolution of right whales. PeerJ, 5, e4148.
Buono et al. (2016)	2016	6	FEMALE	28	4.667	0.669	LATAM	Argentina	LATAM	6	5	0.833	2	4	0.333	Mix	Ameghiniana	1.2	English	Article	Buono, M.R., Fernndez, M.S., Reguero, M.A., Marenssi, S.A., Santillana, S.N. and Mrs, T., 2016. Eocene basilosaurid whales from the la Meseta formation, Marambio (Seymour) Island, Antarctica. Ameghiniana, 53(3), pp.296-315.
Buono et al. (2019)	2019	3	FEMALE	6	2	0.301	LATAM	Argentina	International	5	3	0.6	2	3	0.4	Mix	Advances in Polar Science	0	English	Article	Buono, M. R., Fordyce, R. E., Marx, F. G., Fernndez, M. S., & Reguero, M. A. (2019). Eocene Antarctica: a window into the earliest history of modern whales. Advances in Polar Science, 30(10.13679).
Buono & Vlachos (2022)	2022	0	FEMALE	0	0	NA	LATAM	Argentina	International	2	2	1	1	1	0.5	LATAM	PeerJ	2.3	English	Article	Buono, M. R., & Vlachos, E. (2022). Breaking the mold: telescoping drives the evolution of more integrated and heterogeneous skulls in cetaceans. PeerJ, 10, e13392. DOI: 10.7717/peerj.13392
Canto et al. (2008)	2008	14	MALE	22	1.571	0.196	LATAM	Chile	International	4	4	1	0	4	0	LATAM	Journal of Vertebrate Paleontology	1.6	English	Article	Canto, J., Salas-Gismondi, R., Cozzuol, M., & Yez, J. (2008). The aquatic sloth Thalassocnus (Mammalia, Xenarthra) from the late Miocene of north-central Chile: biogeographic and ecological implications. Journal of Vertebrate Paleontology, 28(3), 918-922.
Carrasco & Buchmann (2021)	2021	1	FEMALE	0	0	NA	LATAM	Brazil	International	2	2	1	1	1	0.5	LATAM	Alcheringa	1.2	English	Article	Carrasco, T. S., & Buchmann, F. S. (2021). Pleistocene cetacean fossils from the coastal plain of Rio Grande do Sul in southern Brazil. Alcheringa: An Australasian Journal of Palaeontology, 45(3), 369-381.
Carrillo-Briceo et al. (2020)	2020	2	MALE	13	6.5	0.813	NORTH	Switzerland	International	6	1	0.167	0	6	0	Mix	PeerJ	2.3	English	Article	Carrillo-Briceo, J. D., Villafaa, J. A., De Gracia, C., Flores-Alcvar, F. F., Kindlimann, R., & Abella, J. (2020). Diversity and paleoenvironmental implications of an elasmobranch assemblage from the OligoceneÐMiocene boundary of Ecuador. PeerJ, 8, e9051.
Cione & Cozzuol (1990)	1990	32	MALE	14	0.438	-0.359	LATAM	Argentina	International	2	2	1	0	2	0	LATAM	Journal of Paleontology	1.3	English	Article	Cione, A., & Cozzuol, M. (1990). Reidentification of Portheus patagonicus Ameghino, 1901, a supposed fish from the middle Tertiary of Patagonia, as a delphinoid cetacean.ÊJournal of Paleontology,Ê64(3), 451-453.
Cione et al. (2000)	2000	22	MALE	230	10.455	1.019	LATAM	Argentina	LATAM	15	15	1	3	12	0.2	LATAM	Book	0	English	Review	Cione, A. L., Azpelicueta, M. D. L. M., Bond, M., Carlini, A. A., Casciotta, J. R., Cozzuol, M. A., ... & Vucetich, M. G. (2000). Miocene vertebrates from Entre Ros province, eastern Argentina. El Negeno de Argentina. Serie Correlacin Geolgica, 14, 191-237.
Cione et al. (2011)	2011	11	MALE	53	4.818	0.683	LATAM	Argentina	International	4	4	1	2	2	0.5	LATAM	Biological Journal of the Linnean Society	2	English	Review	Cione, A. L., Cozzuol, M. A., Dozo, M. T., & Acosta Hospitaleche, C. (2011). Marine vertebrate assemblages in the southwest Atlantic during the Miocene. Biological Journal of the Linnean Society, 103(2), 423-440.
Collareta et al. (2017a)	2017	5	MALE	21	4.2	0.623	NORTH	Italy	International	5	1	0.2	0	5	0	Mix	Fossil Record	0	English	Article	Collareta, A., Lambert, O., De Muizon, C., Urbina, M., & Bianucci, G. (2017). Koristocetus pescei gen. et sp. nov., a diminutive sperm whale (Cetacea: Odontoceti: Kogiidae) from the late Miocene of Peru. Fossil Record, 20(2), 259-278.
Collareta et al. (2020)	2020	2	MALE	15	7.5	0.875	NORTH	Italy	International	6	1	0.167	0	6	0	Mix	Comptes Rendus Palevol	1.2	English	Article	Collareta, A., Lambert, O., de Muizon, C., Palomino, A. M. B., Urbina, M., & Bianucci, G. (2020). A new physeteroid from the late Miocene of Peru expands the diversity of extinct dwarf and pygmy sperm whales (Cetacea: Odontoceti: Kogiidae). Comptes Rendus Palevol, 19(5), 79-100.
Collareta et al. (2021a)	2021	1	MALE	9	9	0.954	NORTH	Italy	International	10	1	0.1	2	8	0.2	Mix	Journal of Maps	1.9	English	Article	Collareta, A., Di Celma, c., Bosio, g., Pierantoni, P.P., Malinverno, E., Lambert, O., Marx, F.G., Landini, W., Urbina, M., & Bianucci, G. (2021) Distribution and paleoenvironmental framework of middle Miocene marine vertebrates along the western side of the lower Ica Valley (East Pisco Basin, Peru), Journal of Maps, 17:2, 7-17, DOI: 10.1080/17445647.2020.1850535
Collareta et al. (2021b)	2021	1	MALE	7	7	0.845	NORTH	Italy	International	12	2	0.167	4	8	0.333	Mix	Journal of Marine Science and Engineering	2.7	English	Article	Collareta, A., Lambert, O., Marx, F. G., de Muizon, C., Varas-Malca, R., Landini, W., Bosio, G., et al. (2021). Vertebrate Palaeoecology of the Pisco Formation (Miocene, Peru): Glimpses into the Ancient Humboldt Current Ecosystem. Journal of Marine Science and Engineering, 9(11), 1188. MDPI AG. Retrieved from http://dx.doi.org/10.3390/jmse9111188
Collareta et al. (2015)	2015	7	MALE	54	7.714	0.887	NORTH	Italy	International	13	1	0.077	2	11	0.154	Mix	The Science of Nature	2.1	English	Article	Collareta, A., Landini, W., Lambert, O., Post, K., Tinelli, C., Di Celma, C., Panetta, D., Tripodi, M., Salvadori, P. A., Caramella, D., Marchi, D., Urbina, M., & Bianucci, G. (2015). Piscivory in a Miocene Cetotheriidae of Peru: first record of fossilized stomach content for an extinct baleen-bearing whale. The Science of Nature, 102(11-12), 70. doi: 10.1007/s00114-015-1319-y
Collareta et al. (2017b)	2017	5	MALE	66	13.2	1.121	NORTH	Italy	International	8	2	0.25	1	7	0.125	Mix	Palaeogeography, Palaeoclimatology, Palaeoecology	2.6	English	Article	Collareta, A., Lambert, O., Landini, W., Di Celma, C., Malinverno, E., Varas-Malca, R., Urbina, M., & Bianucci, G. (2017). Did the giant extinct shark Carcharocles megalodon target small prey? Bite marks on marine mammal remains from the late Miocene of Peru. Palaeogeography, Palaeoclimatology, Palaeoecology, 469, 84-91. doi: 10.1016/j.palaeo.2017.01.001
Cortes et al. (2019)	2019	3	FEMALE	10	3.333	0.523	NORTH	Canada	International	7	1	0.143	1	6	0.143	Mix	Palaeontologia Electronica	1.7	English	Article	Corts, D., De Gracia, C., Carrillo-Briceo, J. D., Aguirre-Fernndez, G., Jaramillo, C., Benites-Palomino, A., & Atencio-Araz, J. E. (2019). Shark-cetacean trophic interactions during the late Pliocene in the Central Eastern Pacific (Panama). Palaeontologia Electronica, 22(2), 1-13.
Cozzuol (1996)	1996	26	MALE	78	3	0.477	LATAM	Brazil	International	1	1	1	0	1	0	LATAM	Munchner Geowissenschaftliche Abhandlungen	0	English	Review	Cozzuol, M. A. (1996). The record of the aquatic mammals in southern South America. Munchner Geowissenschaftliche Abhandlungen, 30, 321-342.
Cozzuol (2001)	2001	21	MALE	54	2.571	0.41	LATAM	Brazil	International	1	1	1	0	1	0	LATAM	Journal of Vertebrate Paleontology	1.6	English	Article	Cozzuol, M. A. (2001). A ÒnorthernÓ seal from the Miocene of Argentina: implications for phocid phylogeny and biogeography. Journal of Vertebrate Paleontology, 21(3), 415-421.
Cozzuol (2006)	2006	16	MALE	168	10.5	1.021	LATAM	Brazil	International	1	1	1	0	1	0	LATAM	Journal of South American Earth Sciences	1.7	English	Review	Cozzuol, M. A. (2006). The Acre vertebrate fauna: age, diversity, and geography. Journal of South American Earth Sciences, 21(3), 185-203.
Cozzuol & Aguilera (2008)	2008	14	MALE	11	0.786	-0.105	LATAM	Brazil	International	2	2	1	0	2	0	LATAM	Pal_ontologische Zeitschrift	1.9	English	Article	Cozzuol, M. A., & Aguilera, O. A. (2008). Cetacean remains from the Neogene of northwestern Venezuela. Palontologische Zeitschrift, 82, 196-203. https://doi.org/10.1007/BF02988409
Cozzuol (2010)	2010	12	MALE	18	1.5	0.176	LATAM	Brazil	International	1	1	1	0	1	0	LATAM	Book	0	English	Review	Cozzuol, M. A. (2010). Fossil record and the evolutionary history of Inioidea. Biology, evolution and conservation of river dolphins within South America and Asia. Hauppage: Nova Science Publishers, 193-221.
Cuitio et al. (2019)	2019	3	MALE	13	4.333	0.637	LATAM	Argentina	International	5	5	1	2	3	0.4	LATAM	Palaeogeography, Palaeoclimatology, Palaeoecology	2.6	English	Article	Cuitio, J. I., Buono, M. R., Viglino, M., Farroni, N. D., & Bessone, S. (2019). Factors affecting the preservation and distribution of cetaceans in the lower Miocene Gaiman Formation of Patagonia, Argentina. Palaeogeography, Palaeoclimatology, Palaeoecology, 526, 110-125. https://doi.org/10.1016/j.palaeo.2019.03.013
Davydenko et al. (2018)	2018	4	MALE	4	1	0	NORTH	Ukraine	International	3	1	0.333	0	3	0	Mix	Journal of Vertebrate Paleontology	1.6	English	Article	Davydenko, S., Laime, M. J., & Gol'din, P. (2018). The earliest record of a marine mammal (Cetacea: Basilosauridae) from the Eocene of Amazonia. Journal of Vertebrate Paleontology, 38(6), e1549060. https://doi.org/10.1080/02724634.2018.1549060
De los Arcos et al. (2017)	2017	5	FEMALE	9	1.8	0.255	LATAM	Chile	LATAM	4	2	0.5	1	3	0.25	Mix	Ameghiniana	1.2	English	Article	De Los Arcos, S., Partarrieu, D., Carrillo-Briceo, J., & Amson, E. (2017). The Southernmost occurrence of the aquatic sloth Thalassocnus (Mammalia, Tardigrada) in two new Pliocene localities in Chile. Ameghiniana, 54(4), 351-369.
Domning (1990)	1990	32	MALE	26	0.813	-0.09	NORTH	USA	International	1	0	0	0	1	0	North	Journal of Vertebrate Paleontology	1.6	English	Article	Domning, D. P. (1990). Fossil Sirenia of the West Atlantic and Caribbean region. IV. Corystosiren varguezi, gen. et sp. nov. Journal of Vertebrate Paleontology, 10, 361Ð371.
Domning (2001a)	2001	21	MALE	145	6.905	0.839	NORTH	USA	International	1	0	0	0	1	0	North	Nature	50.5	English	Article	Domning, D. P. (2001). The earliest known fully quadrupedal sirenian. Nature, 413(6856), 625-627.
Domning (2001b)	2001	21	MALE	146	6.952	0.842	NORTH	USA	International	1	0	0	0	1	0	North	Palaeogeography, Palaeoclimatology, Palaeoecology	2.6	English	Review	Domning, D. P. (2001). Sirenians, seagrasses, and Cenozoic ecological change in the Caribbean. Palaeogeography, Palaeoclimatology, Palaeoecology, 166(1-2), 27-50. https://doi.org/10.1016/S0031-0182(00)00200-5
Domning (2005)	2005	17	MALE	34	2	0.301	NORTH	USA	International	1	0	0	0	1	0	North	Journal of Vertebrate Paleontology	1.6	English	Article	Domning, D. P. (2005). Fossil Sirenia of the West Atlantic and Caribbean region. VII. Pleistocene Trichechus manatus Linnaeus, 1758. Journal of Vertebrate Paleontology, 25(3), 685-701.
Domning & Aguilera (2008)	2008	14	MALE	32	2.286	0.359	NORTH	USA	International	2	1	0.5	0	2	0	Mix	Journal of Vertebrate Paleontology	1.6	English	Article	Domning, D. P., & Aguilera, O. A. (2008). Fossil Sirenia of the West Atlantic and Caribbean region. VIII. Nanosiren garciae, gen. et sp. nov. and Nanosiren sanchezi, sp. nov. Journal of Vertebrate Paleontology, 28(2), 479-500.
Drehmer & Ribero (1998)	1998	24	MALE	22	0.917	-0.038	LATAM	Brazil	LATAM	2	2	1	1	1	0.5	LATAM	Geocincias	0	English	Article	Drehmer, C. J., & Ribeiro, A. M. (1998). A temporal bone of an Otariidae (Mammalia: Pinnipedia) from the late Pleistocene of Rio Grande do Sul State, Brazil. Geocincias, 3, 39-44.
Echarri et al. (2021)	2021	1	MALE	1	1	0	LATAM	Argentina	LATAM	4	4	1	0	4	0	LATAM	Ameghiniana	1.2	English	Article	Echarri, S., Perez, D. E., Miana, M., & Lucero, S. O. (2021). New Record of a Phocid (Mammalia, Carnivora, Phocidae) in the Late Miocene of Patagonia, Argentina. Ameghiniana, 58(4), 369-375.
Esperante et al. (2008)	2008	14	MALE	67	4.786	0.68	NORTH	USA	International	5	1	0.2	0	5	0	Mix	Palaeogeography, Palaeoclimatology, Palaeoecology	2.6	English	Article	Esperante, R., Brand, L. R., Nick, K. E., Poma, O., & Urbina, M. (2008). Exceptional occurrence of fossil baleen in shallow marine sediments of the Neogene Pisco Formation, Southern Peru. Palaeogeography, Palaeoclimatology, Palaeoecology, 257, 344-360. https://doi.org/10.1016/j.palaeo.2007.11.001
Fordyce & Marx (2018)	2018	4	MALE	62	15.5	1.19	NORTH	New Zealand	International	2	0	0	0	2	0	Mix	Current Biology	8.1	English	Article	Fordyce, R. E., & Marx, F. G. (2018). Gigantism precedes filter feeding in baleen whale evolution. Current Biology, 28(10), 1670-1676.
Fostowicz-Frelik (2003)	2003	19	FEMALE	17	0.895	-0.048	NORTH	Poland	International	1	0	0	1	0	1	North	Polish Polar Research	0.9	English	Article	Fostowicz-Frelik. (2003). An enigmatic whale tooth from the Upper Eocene of Seymour Island, Antarctica. Polish Polar Research, 24(1), 13-28.
Gaetàn et al. (2019)	2019	3	MALE	8	2.667	0.426	LATAM	Argentina	LATAM	3	3	1	1	2	0.333	LATAM	Ameghiniana	1.2	English	Article	Gaetn, C. M., Buono, M. R., & Gaetano, L. C. (2019). Prosqualodon australis (Cetacea: Odontoceti) from the early Miocene of Patagonia, Argentina: Redescription and phylogenetic analysis. Ameghiniana, 56(1), 1-27.
Gioncada et al. (2016)	2016	6	FEMALE	50	8.333	0.921	NORTH	Italy	International	8	1	0.125	3	5	0.375	Mix	Geology	4.8	English	Article	Gioncada, A., Collareta, A., Gariboldi, K., Lambert, O., Di Celma, C., Bonaccorsi, E., Urbina, M., & Bianucci, G. (2016). Inside baleen: exceptional microstructure preservation in a late Miocene whale skeleton from Peru. Geology, 44(10), 839-842. https://doi.org/10.1130/G38216.1
Gioncada et al. (2018)	2018	4	FEMALE	28	7	0.845	NORTH	Italy	LATAM	10	1	0.1	5	5	0.5	Mix	Andean Geology	0.9	English	Article	Gioncada, A., Gariboldi, K., Collareta, A., Celma, C. D., Bosio, G., Malinverno, E., Lambert, O., Pike, J., Urbina, M., & Bianucci, G. (2018). Looking for the key to preservation of fossil marine vertebrates in the Pisco Formation of Peru: new insights from a small dolphin skeleton. Andean Geology, 45(3), 379-398. doi: 10.5027/andgeoV45n3-3122
Gutstein et al. (2009)	2009	13	FEMALE	39	3	0.477	LATAM	Chile	International	6	6	1	1	5	0.167	LATAM	Journal of Mammalogy	1.5	English	Article	Gutstein, C. S., Cozzuol, M. A., Vargas, A. O., Surez, M. E., Schultz, C. L., & Rubilar-Rogers, D. (2009). Patterns of skull variation of Brachydelphis (Cetacea, Odontoceti) from the Neogene of the Southeastern Pacific. Journal of Mammalogy, 90(2), 504-519.
Gutstein et al. (2014b)	2014	8	FEMALE	32	4	0.602	LATAM	Chile	International	6	5	0.833	2	4	0.333	Mix	Palaeogeography, Palaeoclimatology, Palaeoecology	2.6	English	Article	Gutstein, C. S., Figueroa-Bravo, C. P., Pyenson, N. D., Yury-Yaez, R. E., Cozzuol, M. A., & Canals, M. (2014). High frequency echolocation, ear morphology, and the marineÐfreshwater transition: A comparative study of extant and extinct toothed whales. Palaeogeography, Palaeoclimatology, Palaeoecology, 400, 62-74. https://doi.org/10.1016/j.palaeo.2014.01.026
Gutstein et al. (2014a)	2014	8	FEMALE	17	2.125	0.327	LATAM	Chile	International	3	2	0.667	1	2	0.333	Mix	The Anatomical Record	1.8	English	Article	Gutstein, C. S., Cozzuol, M. A., & Pyenson, N. D. (2014). The antiquity of riverine adaptations in Iniidae (Cetacea, Odontoceti) documented by a humerus from the late Miocene of the Ituzaing Formation, Argentina. The Anatomical Record, 297(6), 1096-1102.
Gutstein et al. (2015)	2015	7	FEMALE	7	1	0	LATAM	Chile	LATAM	4	4	1	4	0	1	LATAM	PublicaciÑn Ocasional del Museo Nacional de Historia Natural	0	Other	Review	Gutstein, C. S., Horwitz, F. E., Valenzuela-Toro, A. M., & Figueroa-Bravo, C. P. (2015). Cetceos fsiles de Chile: context evolutivo y paleobiogeogrfico. Publicacin Ocasional del Museo Nacional de Historia Natural, Chile, 63, 339-387.
Hernandez-Cisneros (2018)	2018	4	MALE	3	0.75	-0.125	LATAM	Mexico	International	1	1	1	0	1	0	LATAM	Palaeontologia Electronica	1.7	English	Article	Cisneros, A. E. H. (2018). A new group of late Oligocene mysticetes from Mxico. Palaeontologia Electronica, 21.1.7A. https://doi.org/10.26879/746
Hernandez-Cisneros & Tsai (2016)	2016	6	MALE	8	1.333	0.125	LATAM	Mexico	LATAM	2	1	0.5	0	2	0	Mix	PaleontologÕa Mexicana	0	English	Article	Hernndez-Cisneros, A. E. & Tsai, C. H. (2016). A possible enigmatic kekenodontid (Cetacea, Kekenodontidae) from the Oligocene of Mexico. Paleontologa Mexicana, 5(2), 147-155.
Hernandez-Cisneros et al. (2017)	2017	5	MALE	9	1.8	0.255	LATAM	Mexico	LATAM	3	2	0.667	0	3	0	Mix	BoletÕn de la Sociedad GeolÑgica Mexicana	0.933	English	Article	Hernndez Cisneros, A. E., Gonzlez Barba, G., & Fordyce, R. E. (2017). Oligocene cetaceans from Baja California Sur, Mexico. Boletn de la Sociedad Geolgica Mexicana, 69(1), 149-173.
Hernandez-Cisneros & Velez-Juarbe (2021)	2021	1	MALE	4	4	0.602	LATAM	Mexico	International	2	1	0.5	0	2	0	Mix	Palaeontology	2.5	English	Article	Hernandez Cisneros, A. E., & Velez_Juarbe, J. (2021). Palaeobiogeography of the North Pacific toothed mysticetes (Cetacea, Aetiocetidae): a key to Oligocene cetacean distributional patterns. Palaeontology, 64(1), 51-61.
Hernandez-Cisneros & Nava-Sanchez (2022)	2022	0	MALE	0	0	NA	LATAM	Mexico	LATAM	2	2	1	0	2	0	LATAM	PaleontologÕa Mexicana	0	English	Article	Hernndez-Cisneros, A. E., & Nava-Sanchez, E. H. (2022). Oligocene dawn baleen whales in Mexico (Cetacea, Eomysticetidae) and palaeobiogeographic notes. Paleontologa Mexicana, 11(1), 1Ð12.
Koyabu & Sanchez (2012)	2012	10	MALE	1	0.1	-1	NORTH	Switzerland	International	2	1	0.5	0	2	0	Mix	Book	0	Other	Review	Koyabu, D. & Snchez, R. (2012). Los dugones de Urumaco. Venezuela Paleontolgica: evolucin de la biodiversidad en el pasado geolgico. Universitt Zrich, 301-311.
Lambert et al. (2008)	2008	14	MALE	58	4.143	0.617	NORTH	Belgium	International	3	0	0	0	3	0	North	Comptes Rendus Palevol	1.2	English	Article	Lambert, O., Bianucci, G., & De Muizon, C. (2008). A new stem-sperm whale (Cetacea, Odontoceti, Physeteroidea) from the latest Miocene of Peru. Comptes Rendus Palevol, 7(6), 361-369.
Lambert et al. (2017d)	2016	6	MALE	67	11.167	1.048	NORTH	Belgium	International	3	0	0	0	3	0	North	Zoological Journal of the Linnean Society	3	English	Article	Lambert, O., Bianucci, G., & De Muizon, C. (2017). Macroraptorial sperm whales (cetacea, odontoceti, physeteroidea) from the miocene of peru. Zoological Journal of the Linnean Society, 179(2), 404-474.
Lambert et al. (2009)	2009	13	MALE	54	4.154	0.618	NORTH	Belgium	International	3	0	0	0	3	0	North	Journal of Vertebrate Paleontology	1.6	English	Article	Lambert, O., Bianucci, G., & Post, K. (2009). A new beaked whale (Odontoceti, Ziphiidae) from the middle Miocene of Peru. Journal of Vertebrate Paleontology, 29(3), 910-922.
Lambert et al. (2010a)	2010	12	MALE	147	12.25	1.088	NORTH	France	International	7	2	0.286	0	7	0	Mix	Nature	50.5	English	Article	Lambert, O., Bianucci, G., Post, K., De Muizon, C., Salas-Gismondi, R., Urbina, M., & Reumer, J. (2010). The giant bite of a new raptorial sperm whale from the Miocene epoch of Peru. Nature, 466(7302), 105-108.
Lambert et al. (2010b)	2010	12	MALE	41	3.417	0.534	NORTH	Belgium	International	3	0	0	0	3	0	North	Journal of Mammalogy	1.5	English	Article	Lambert, O., Bianucci, G., & Post, K. (2010). Tusk-bearing beaked whales from the Miocene of Peru: sexual dimorphism in fossil ziphiids? Journal of Mammalogy, 91, 19-26. DOI: 10.1644/08-MAMM-A-388R1.1.
Lambert et al. (2019)	2019	3	MALE	30	10	1	NORTH	Belgium	International	7	2	0.286	0	7	0	Mix	Current Biology	8.1	English	Article	Lambert, O., Bianucci, G., Salas-Gismondi, R., Di Celma, C., Steurbaut, E., Urbina, M., & de Muizon, C. (2019). An amphibious whale from the middle Eocene of Peru reveals early South Pacific dispersal of quadrupedal cetaceans. Current Biology, 29(8), 1352-1359.
Lambert et al. (2014)	2014	8	MALE	47	5.875	0.769	NORTH	Belgium	International	3	1	0.333	0	3	0	Mix	Journal of Vertebrate Paleontology	1.6	English	Article	Lambert, O., Bianucci, G., & Urbina, M. (2014). Huaridelphis raimondii, a new early Miocene Squalodelphinidae (Cetacea, odontoceti) from the Chilcatay Formation, Peru. Journal of Vertebrate Paleontology, 34(5), 987-1004.
Lambert et al. (2017c)	2017	5	MALE	52	10.4	1.017	NORTH	Belgium	International	4	1	0.25	0	4	0	Mix	Zoological Journal of the Linnean Society	3	English	Article	Lambert, O., Bianucci, G., Urbina, M., & Geisler, J. H. (2017). A new inioid (Cetacea, Odontoceti, Delphinida) from the Miocene of Peru and the origin of modern dolphin and porpoise families. Zoological Journal of the Linnean Society, 179(4), 919-946.
Lambert et al. (2021)	2021	1	MALE	14	14	1.146	NORTH	Belgium	International	7	1	0.143	0	7	0	Mix	Papers in Palaeontology	2.3	English	Article	Lambert, O., Collareta, A., Benites_Palomino, A., Di Celma, C., De Muizon, C., Urbina, M., & Bianucci, G. (2021). A new small, mesorostrine inioid (Cetacea, Odontoceti, Delphinida) from four upper Miocene localities in the Pisco Basin, Peru. Papers in Palaeontology, 7(2), 1043-1064.
Lambert et al. (2015b)	2015	7	MALE	58	8.286	0.918	NORTH	Belgium	International	8	1	0.125	0	8	0	Mix	Proceedings of the Royal Society B: Biological Sciences	3.8	English	Article	Lambert, O., Collareta, A., Landini, W., Post, K., Ramassamy, B., Di Celma, C., ... & Bianucci, G. (2015). No deep diving: evidence of predation on epipelagic fish for a stem beaked whale from the Late Miocene of Peru. Proceedings of the Royal Society B: Biological Sciences, 282(1815), 20151530.
Lambert et al. (2017a)	2017	5	MALE	57	11.4	1.057	NORTH	Belgium	International	8	2	0.25	0	8	0	Mix	Current Biology	8.1	English	Article	Lambert, O., Martnez-Cceres, M., Bianucci, G., Di Celma, C., Salas-Gismondi, R., Steurbaut, E., ... & De Muizon, C. (2017). Earliest mysticete from the Late Eocene of Peru sheds new light on the origin of baleen whales. Current Biology, 27(10), 1535-1541.
Lambert & Muizon (2013)	2013	9	MALE	41	4.556	0.659	NORTH	Belgium	International	2	0	0	0	2	0	North	Journal of Vertebrate Paleontology	1.6	English	Article	Lambert, O., & De Muizon, C. (2013). A new long-snouted species of the Miocene pontoporiid dolphin Brachydelphis and a review of the Mio-Pliocene marine mammal levels in the Sacaco Basin, Peru. Journal of Vertebrate Paleontology, 33(3), 709-721.
Lambert et al. (2015a)	2015	7	MALE	38	5.429	0.735	NORTH	Belgium	International	3	0	0	0	3	0	North	Geodiversitas	1.5	English	Article	Lambert, O., De Muizon, C., & Bianucci, G. (2015). A new archaic homodont toothed cetacean (Mammalia, Cetacea, Odontoceti) from the early Miocene of Peru. Geodiversitas, 37(1), 79-108.
Lambert et al. (2017b)	2017	5	MALE	30	6	0.778	NORTH	Belgium	International	6	1	0.167	1	5	0.167	Mix	Palaeontology	2.5	English	Article	Lambert, O., Muizon, C. de, Malinverno, E., Di Celma, C., Urbina, M., & Bianucci, G. (2017b). A new odontocete (toothed cetacean) from the Early Miocene of Peru expands the morphological disparity of extinct heterodont dolphins. Journal of Systematic Palaeontology, 16(12), 981Ð1016. http://dx.doi.org/10.1080/14772019.2017.1359689
Lambert et al. (2020)	2020	2	MALE	12	6	0.778	NORTH	Belgium	International	4	1	0.25	0	4	0	Mix	Palaeontology	2.5	English	Article	Lambert, O., de Muizon, C., Urbina, M., & Bianucci, G. (2020). A new longirostrine sperm whale (Cetacea, Physeteroidea) from the lower Miocene of the Pisco Basin (southern coast of Peru). Journal of Systematic Palaeontology, 18(20), 1707-1742.
Lambert et al. (2021b)	2021	1	MALE	4	4	0.602	NORTH	Belgium	International	5	2	0.4	0	5	0	Mix	Rivista Italiana di Paleontologia e Stratigrafia	1.6	English	Article	Lambert, O., Muizon, C. de, Vara-Malca, R., Urbina, M., & Bianucci, G. (2021b). Eurhinodelphinids from the early Miocene of Peru: first unambiguous records of these hyperlongirostrine dolphins outside the North Atlantic realm. Rivista Italiana di Paleontologia e Stratigrafia, 127, 17-32. https://doi.org/10.13130/2039-4942/15124
Lambert et al. (2013)	2013	9	MALE	44	4.889	0.689	NORTH	Belgium	International	3	0	0	0	3	0	North	Zoological Journal of the Linnean Society	3	English	Article	Lambert, O., Muizon, C. de, & Bianucci, G. (2013). The most basal beaked whale Ninoziphius platyrostris Muizon, 1983: Clues on the evolutionary history of the family Ziphiidae (Cetacea: Odontoceti). Zoological Journal of the Linnean Society, 167, 569-598. https://doi.org/10.1111/zoj.12018
Lambert (2011)	2011	11	MALE	3	0.273	-0.564	NORTH	Belgium	International	1	0	0	0	1	0	North	Quaderni del Museo di Storia Naturale di Livorno	0	English	Article	Lambert, O. (2011). New discoveries of fossil toothed whales from Peru: our changing perspective of beaked whale and sperm whale evolution. Quaderni del Museo di Storia Naturale di Livorno, 23, 13-27. doi: 10.4457/musmed.2010.23.13
Laurito et al. (2011)	2011	11	MALE	8	0.727	-0.138	LATAM	Costa Rica	LATAM	4	4	1	2	2	0.5	LATAM	Revista GeolÑgica de Am_rica Central	0	Other	Article	Laurito, C. A., Valerio, A. L., Hernndez, A. C., & Ovares, E. (2011). Primer registro de un Cetceo Fsil (Mammalia, Cetacea, Odontoceti, Squalodontidae) en la Formacin Ro Banano, Mioceno Medio de Costa Rica. Revista Geolgica de Amrica Central, (44), 153-156.
Linares (2004)	2004	18	MALE	28	1.556	0.192	LATAM	Venezuela	LATAM	1	1	1	0	1	0	LATAM	Paleobiologia Neotropical	0	Other	Article	Linares, O. J. (2004). Bioestratigrafia de la fauna de mamferos de las Formaciones Socorro, Urumaco y Codore (Mioceno medio-Plioceno temprano) de la regin de Urumaco, Falcn, Venezuela. Paleobiologia Neotropical, 1, 1-26.
Loch et al. (2013)	2013	9	FEMALE	9	1	0	NORTH	New Zealand	International	4	0	0	1	3	0.25	North	NAMMCO Scientific Publications	0	English	Article	Loch, C., Schwass, D. R., Kieser, J. A., & Fordyce, R. E. (2018). Use of micro-computed tomography for dental studies in modern and fossil odontocetes: Potential applications and limitations. NAMMCO Scientific Publications, 10.
Loch et al. (2015)	2015	7	FEMALE	19	2.714	0.434	NORTH	New Zealand	International	3	0	0	1	2	0.333	North	PLoS One	2.9	English	Article	Loch, C., Kieser, J. A., & Fordyce, R. E. (2015). Enamel ultrastructure in fossil cetaceans (Cetacea: Archaeoceti and Odontoceti). PLoS One, 10(1), e0116557. https://doi.org/10.1371/journal.pone.0116557
Loch et al. (2020)	2020	2	FEMALE	9	4.5	0.653	NORTH	New Zealand	International	5	2	0.4	4	1	0.8	Mix	Journal of Mammalian Evolution	1.6	English	Article	Loch, C., Buono, M. R., Kalthoff, D. C., Mrs, T., & Fernndez, M. S. (2020). Enamel microstructure in Eocene cetaceans from Antarctica (Archaeoceti and Mysticeti). Journal of Mammalian Evolution, 27, 289-298. https://doi.org/10.1007/s10914-018-09456-3
Lucas et al. (2008)	2008	14	MALE	20	1.429	0.155	NORTH	USA	International	6	5	0.833	0	6	0	Mix	New Mex. Mus. Nat. Hist. Sci. Bull	0	English	Review	Lucas, S. G., Garcia, R., Espinoza, E., Alvarado, G. E., Hurtado de Mendoza, L., & Vega, E. (2008). The fossil mammals of Nicaragua. New Mex. Mus. Nat. Hist. Sci. Bull, 44, 417-430.
Lucas et al. (2009)	2009	13	MALE	5	0.385	-0.415	NORTH	USA	LATAM	6	3	0.5	0	6	0	Mix	Revista GeolÑgica de Am_rica Central	0	English	Article	Lucas, S. G., McLeod, S. A., Barnes, L. G., Alvarado, G. E., Garca, R., & Espinoza, E. (2009). A baleen whale from the Pliocene of Nicaragua. Revista Geolgica de Amrica Central, (41), 17-24.
MacFadden et al. (2017)	2017	5	MALE	14	2.8	0.447	NORTH	USA	International	9	0	0	0	9	0	North	PLoS One	2.9	English	Review	MacFadden, B. J., Jones, D. S., Jud, N. A., Moreno-Bernal, J. W., Morgan, G. S., Portell, R. W., ... & Wood, A. R. (2017). Integrated chronology, flora and faunas, and paleoecology of the Alajuela Formation, Late Miocene of Panama. PLoS One, 12(1), e0170300.
MacPhee & Wyss (1990)	1990	32	MALE	38	1.188	0.075	NORTH	USA	International	2	0	0	0	2	0	North	American Museum Novitates	1.1	English	Article	MacPhee, R. D. E., & Wyss, A. R. (1990). Oligo-Miocene vertebrates from Puerto Rico, with a catalog of localities. American Museum Novitates, 1990(2965), 1Ð45.
MacPhee et al. (2003)	2003	19	MALE	116	6.105	0.786	NORTH	USA	International	3	1	0.333	0	3	0	Mix	American Museum Novitates	1.1	English	Article	MacPhee, R. D., Iturralde-Vinent, M. A., & Gaffney, E. S. (2003). Domo de Zaza, an Early Miocene Vertebrate Locality in South-Central Cuba, with Notes on the Tectonic Evolution of Puerto Rico and the Mona Passage1. American Museum Novitates, 2003(3394), 1-42.
Martinez-Caceres & Muizon (2011)	2011	11	MALE	33	3	0.477	NORTH	France	International	2	0	0	0	2	0	North	Comptes Rendus Palevol	1.2	English	Article	Martnez-Cceres, M., & de Muizon, C. (2011). A new basilosaurid (Cetacea, Pelagiceti) from the late Eocene to early Oligocene Otuma Formation of Peru. Comptes Rendus Palevol, 10(7), 517-526.
Martinez-Caceres et al. (2017)	2017	5	MALE	44	8.8	0.944	NORTH	France	International	3	0	0	0	3	0	North	Geodiversitas	1.5	English	Article	Martnez-Cceres, M., Lambert, O., & de Muizon, C. (2017). The anatomy and phylogenetic affinities of Cynthiacetus peruvianus, a large Durodon-like basilosaurid (Cetacea, Mammalia) from the late Eocene of Peru. Geodiversitas, 39(1), 7Ð163. https://doi.org/10.5252/g2017n1a1
Marx & Kohno (2016)	2016	6	MALE	40	6.667	0.824	NORTH	Japan	International	2	0	0	0	2	0	North	Royal Society Open Science	2.9	English	Article	Marx, F. G., & Kohno, N. (2016). A new Miocene baleen whale from the Peruvian desert. Royal Society Open Science, 3(10), 160542.
Marx & Fordyce (2015)	2015	7	MALE	179	25.571	1.408	NORTH	New Zealand	International	2	0	0	0	2	0	North	Proceedings of the Royal Society B: Biological Sciences	3.8	English	Article	Marx, F. G., & Fordyce, R. E. (2015). Baleen boom and bust: a synthesis of mysticete phylogeny, diversity, and disparity. Proceedings of the Royal Society B: Biologial Sciences, 2(4), 140434. https://doi.org/10.1098/rsos.140434
Marx & Fordyce (2016)	2016	6	MALE	23	3.833	0.584	NORTH	Australia	International	2	0	0	0	2	0	North	PLoS One	2.9	English	Article	Marx, F. G., & Fordyce, R. E. (2016). A link no longer missing: new evidence for the cetotheriid affinities of Caperea. PLOS ONE, 11, e0164059. doi:10.1371/journal.pone.0164059
Marx et al. (2017a)	2017	5	MALE	27	5.4	0.732	NORTH	Australia	International	3	0	0	0	3	0	North	Royal Society Open Science	2.9	English	Article	Marx, F. G., Lambert, O., & de Muizon, C. (2017). A new Miocene baleen whale from Peru deciphers the dawn of cetotheriids. Royal Society Open Science, 4(9), 170560.
Marx et al. (2019)	2019	3	MALE	6	2	0.301	NORTH	Belgium	International	6	2	0.333	1	5	0.167	Mix	Antarctic Science	1.8	English	Article	Marx, F. G., Buono, M. R., Evans, A. R., Fordyce, R. E., Reguero, M., & Hocking, D. P. (2019). Gigantic mysticete predators roamed the Eocene Southern Ocean. Antarctic Science, 31(2), 98-104.
Marx et al. (2017b)	2017	5	MALE	34	6.8	0.833	NORTH	Australia	International	8	1	0.125	2	6	0.25	Mix	Journal of Anatomy	1.8	English	Article	Marx, F. G., Collareta, A., Gioncada, A., Post, K., Lambert, O., Bonaccorsi, E., ... & Bianucci, G. (2017). How whales used to filter: exceptionally preserved baleen in a Miocene cetotheriid. Journal of anatomy, 231(2), 212-220. https://doi.org/10.1111/joa.12622
McDonald & Muizon (2002)	2002	20	MALE	64	3.2	0.505	NORTH	USA	International	2	0	0	0	2	0	North	Journal of Vertebrate Paleontology	1.6	English	Article	Mcdonald, H. G., & De Muizon, C. (2002). The cranial anatomy of Thalassocnus (Xenarthra, Mammalia), a derived nothrothere from the Neogene of the Pisco Formation (Peru). Journal of Vertebrate Paleontology, 22(2), 349-365.
Moreno et al. (2015)	2015	7	MALE	56	8	0.903	NORTH	USA	International	23	4	0.174	5	18	0.217	Mix	Swiss Journal of Palaeontology	3	English	Article	Moreno, F., Hendy, A. J. W., Quiroz, L., Hoyos, N., Jones, D. S., Zapata, V., ... & Jaramillo, C. (2015). Revised stratigraphy of Neogene strata in the Cocinetas basin, La Guajira, Colombia. Swiss Journal of Palaeontology, 134(1), 5-43.
Muizon (1993)	1993	29	MALE	48	1.655	0.219	NORTH	France	International	1	0	0	0	1	0	North	Nature	50.5	English	Article	de Muizon, C. (1993). Walrus-like feeding adaptation in a new cetacean from the Pliocene of Peru. Nature, 365(6448), 745-748. https://doi.org/10.1038/365745a0
Muizon et al. (1999)	1999	23	MALE	24	1.043	0.018	NORTH	France	International	3	0	0	1	2	0.333	North	Comptes Rendus de l'Acad_mie des Sciences-Series IIA-Earth and Planetary Science	1.2	English	Article	de Muizon, C., Domning, D. P., & Parrish, M. (1999). Dimorphic tusks and adaptive strategies in a new species of walrus-like dolphin (Odobenocetopsidae) from the Pliocene of Peru. Comptes Rendus de l'Acadmie des Sciences-Series IIA-Earth and Planetary Science, 329(6), 449-455.
Muizon et al. (2003)	2003	19	MALE	51	2.684	0.429	NORTH	France	International	4	2	0.5	0	4	0	Mix	Journal of Vertebrate Paleontology	1.6	English	Article	De Muizon, C., Mcdonald, H. G., Salas, R., & Urbina, M. (2003). A new early species of the aquatic sloth Thalassocnus (Mammalia, Xenarthra) from the Late Miocene of Peru. Journal of Vertebrate Paleontology, 23(4), 886-894.
Muizon et al. (2004)	2004	18	MALE	57	3.167	0.501	NORTH	France	International	4	2	0.5	0	4	0	Mix	Journal of Vertebrate Paleontology	1.6	English	Article	De Muizon, C., Mcdonald, H. G., Salas, R., & Urbina, M. (2004). The youngest species of the aquatic sloth Thalassocnus and a reassessment of the relationships of the nothrothere sloths (Mammalia: Xenarthra). Journal of Vertebrate Paleontology, 24(2), 387-397.
Muizon et al. (2019)	2019	3	MALE	24	8	0.903	NORTH	France	International	4	0	0	0	4	0	North	Geodiversitas	1.5	English	Article	De Muizon C., Bianucci G., Martnez-Cceres M. & Lambert O. (2019). Mystacodon selenensis, the earliest known toothed mysticete (Cetacea, Mammalia) from the late Eocene of Peru: anatomy, phylogeny, and feeding adaptations. Geodiversitas 41 (11): 401-499. https://doi.org/10.5252/geodiversitas2019v41a11
Ochoa et al. (2021)	2021	1	FEMALE	9	9	0.954	LATAM	Peru	International	15	10	0.667	2	13	0.133	Mix	International Journal of Earth Sciences	1.8	English	Article	Ochoa, D., Salas-Gismondi, R., Devries, T. J., Baby, P., de Muizon, C., Altamirano, A., ... & Carr, M. (2021). Late Neogene evolution of the Peruvian margin and its ecosystems: a synthesis from the Sacaco record. International Journal of Earth Sciences, 110(3), 995-1025.
Oliveira & Drehmer (1997)	1997	25	MALE	15	0.6	-0.222	LATAM	Brazil	LATAM	2	2	1	0	2	0	LATAM	Geocincias	0	Other	Article	Oliveira, E. V., & Drehmer, C. J. (1997). Sobre alguns restos de Pinnipedia-Otariidae (Mammalia, Carnivora) do Quaternrio do Estado do Rio Grande do Sul, Brasil. Revista Universidade Guarulhos, Geocincias, 2, 19-22.
Orihuela et al. (2019)	2019	3	MALE	4	1.333	0.125	NORTH	USA	International	3	0	0	0	3	0	North	Journal of Vertebrate Paleontology	1.6	English	Article	Orihuela, J., Viola Lpez, L. W., & Macrini, T. E. (2019). First cranial endocasts of early Miocene sirenians (Dugongidae) from the West Indies. Journal of Vertebrate Paleontology, 39(2), e1584565.
Paolucci et al. (2019)	2019	3	FEMALE	14	4.667	0.669	LATAM	Argentina	International	5	4	0.8	3	2	0.6	Mix	Journal of Systematic Palaeontology	2.2	English	Article	Paolucci, F., Buono, M. R., Fernndez, M. S., Marx, F. G., & Cuitio, J. I. (2020). Diaphorocetus poucheti (Cetacea, Odontoceti, Physeteroidea) from Patagonia, Argentina: one of the earliest sperm whales. Journal of Systematic Palaeontology, 18(4), 335-355.
Paolucci et al. (2021a)	2021	1	FEMALE	0	0	NA	LATAM	Argentina	International	4	4	1	3	1	0.75	LATAM	Acta Palaeontologica Polonica	1.8	English	Article	Paolucci, F., Buono, M. R., Fernndez, M. S., & Cuitio, J. (2021). Systematic revision of a Miocene sperm whale from Patagonia, Argentina, and the phylogenetic signal of tympano-periotic bones in Physeteroidea. Acta Palaeontologica Polonica, 66(1).
Paolucci et al. (2021b)	2021	1	FEMALE	3	3	0.477	LATAM	Argentina	International	4	4	1	3	1	0.75	LATAM	Zoological Journal of the Linnean Society	3	English	Article	Paolucci, F., Fernndez, M. S., Buono, M. R., & Cuitio, J. I. (2021). ÔAulophyseterÕrionegrensis (Cetacea: Odontoceti: Physeteroidea) from the Miocene of Patagonia (Argentina): a reappraisal. Zoological Journal of the Linnean Society, 192(4), 1293-1322.
Perez et al. (2011)	2011	11	MALE	10	0.909	-0.041	LATAM	Argentina	LATAM	4	4	1	0	4	0	LATAM	Ameghiniana	1.2	English	Article	Prez, L. M., Cione, A. L., Cozzuol, M., & Varela, A. N. (2011). A Sperm Whale (Cetacea: Physeteroidea) from the Paran Formation (Late Miocene) of Entre Rs, Argentina. Environment and Taphonomy. Ameghiniana, 48(4), 648-654.
Perini et al. (2019)	2019	3	MALE	6	2	0.301	LATAM	Brazil	International	3	3	1	0	3	0	LATAM	Journal of Vertebrate Paleontology	1.6	English	Article	Perini, F. A., Nascimento, E. R., & Cozzuol, M. A. (2019). A new species of Trichechus Linnaeus, 1758 (Sirenia, Trichechidae), from the upper Pleistocene of southwestern Amazonia, and the evolution of Amazonian manatees. Journal of Vertebrate Paleontology, 39(5), e1697882.
Piazza et al. (2018)	2018	4	MALE	5	1.25	0.097	LATAM	Argentina	LATAM	3	3	1	0	3	0	LATAM	Revista Brasileira de Paleontologia	0.7	English	Article	Piazza, D. S., Agnolin, F. L., & Lucero, S. (2018). First record of a macroraptorial sperm whale (Cetacea, Physeteroidea) from the Miocene of Argentina. Revista Brasileira de Paleontologia, 21 (3), 276-280
Pyenson et al. (2014)	2014	8	MALE	64	8	0.903	NORTH	USA	International	14	7	0.5	5	9	0.357	Mix	Proceedings of the Royal Society B: Biological Sciences	3.8	English	Article	Pyenson, N.D., Gutstein, C.S., Parham, J.F., Le Roux, J.P., Chavarra, C.C., Little, H., Metallo, A., Rossi, V., Valenzuela-Toro, A.M., Velez-Juarbe, J. and Santelli, C.M., 2014. Repeated mass strandings of Miocene marine mammals from Atacama Region of Chile point to sudden death at sea. Proceedings of the Royal Society B: Biological Sciences, 281(1781), p.20133316.
Pyenson et al. (2015)	2015	7	MALE	33	4.714	0.673	NORTH	USA	International	6	1	0.167	3	3	0.5	Mix	PeerJ	2.3	English	Article	Pyenson, N. D., Vlez-Juarbe, J., Gutstein, C. S., Little, H., Vigil, D., & OÕDea, A. (2015). Isthminia panamensis, a new fossil inioid (Mammalia, Cetacea) from the Chagres Formation of Panama and the evolution of Ôriver dolphinsÕ in the Americas. PeerJ, 3, e1227.
Quionez et al. (2022)	2022	0	FEMALE	0	0	NA	LATAM	Argentina	International	5	5	1	2	3	0.4	LATAM	Journal of Vertebrate Paleontology	1.6	English	Article	Quiones, S. I., Zurita, A. E., Mio-Boilini, ç. R., Candela, A. M., & Luna, C. A. (2022). Unexpected record of the aquatic sloth Thalassocnus (Mammalia, Xenarthra, Folivora) in the upper Neogene of the Puna (Jujuy, Argentina). Journal of Vertebrate Paleontology, 42(1), e2109973. https://doi.org/10.1080/02724634.2022.2109973
Ramassamy et al. (2018)	2018	4	MALE	16	4	0.602	NORTH	Denmark	International	5	1	0.2	0	5	0	Mix	Fossil Record	0	English	Article	Ramassamy, B., Lambert, O., Collareta, A., Urbina, M., & Bianucci, G. (2018). Description of the skeleton of the fossil beaked whale Messapicetus gregarius: searching potential proxies for deep-diving abilities. Fossil Record, 21(1), 11-32. https://doi.org/10.5194/fr-21-11-2018
Rodrigues et al. (2004)	2004	18	FEMALE	32	1.778	0.25	LATAM	Brazil	LATAM	4	4	1	2	2	0.5	LATAM	Revista Brasileira de Paleontologia	0.7	Other	Article	Rodrigues, P. H., Prevosti, F. J., Ferigolo, J., & Ribeiro, A. M. (2004). Novos materiais de Carnivora para o Pleistoceno do estado do Rio Grande do Sul, Brasil. Revista Brasileira de Paleontologia, 7(1), 77-86.
Salinas-Marquez et al. (2014)	2014	8	MALE	6	0.75	-0.125	LATAM	Mexico	LATAM	4	4	0.8	0	4	0	Mix	BoletÕn de la Sociedad GeolÑgica Mexicana	0.933	Other	Article	Salinas-Mrquez, F. M., Barnes, L. G., Flores-Trujillo, J. G., & Aranda-Manteca, F. J. (2014). Una especie de delfn fsil (Cetacea; Delphinoidea; Kentriodontoidae) del Mioceno medio de Baja California. Boletn de la Sociedad Geolgica Mexicana, 66(1), 145-164.
Sanchez-Villagra et al. (2001)	2001	21	MALE	12	0.571	-0.243	NORTH	Germany	International	5	3	0.6	1	4	0.2	Mix	PalZ	1.9	English	Article	Snchez-Villagra, M. R., Gasparini, Z., Lozsn, R., Moody, J. M., & Uhen, M. D. (2001). New discoveries of vertebrates from a near-shore marine fauna from the Early Miocene of northwestern Venezuela. PalZ, 75(2), 227-232.
Soibelzon & Bond (2013)	2013	9	MALE	7	0.778	-0.109	LATAM	Argentina	LATAM	2	2	1	0	2	0	LATAM	PublicaciÑn ElectrÑnica de la AsociaciÑn PaleontolÑgica Argentina	0	Other	Review	Soibelzon, L. H. (2013). Revisin de los carnvoros (Carnivora, Mammalia) acuticos y continentales del Mioceno de la Mesopotamia argentina. Publicacin Electrnica de la Asociacin Paleontolgica Argentina, 14(1).
Solis-Aorve et al. (2019)	2019	3	FEMALE	4	1.333	0.125	LATAM	Mexico	International	3	3	1	1	2	0.333	LATAM	Journal of South American Earth Sciences	1.7	English	Article	Solis-Aorve, A., Gonzlez-Barba, G., & Hernndez-Rivera, R. (2019). Description of a new toothed mysticete from the Late Oligocene of San Juan de La Costa, BCS, Mxico. Journal of South American Earth Sciences, 89, 337-346.
Solis-Aorve et al. (2021)	2021	1	FEMALE	0	0	NA	LATAM	Mexico	International	4	4	1	1	3	0.25	LATAM	Journal of South American Earth Sciences	1.7	English	Article	Solis-Aorve, A., Gonzlez-Barba, G., Hernndez-Rivera, R., & Schwennicke, T. (2021). Late Miocene balaenopterid (Cetacea: Mysticeti) from Baja California Sur, Mexico. Journal of South American Earth Sciences, 111, 103498.
Suarez et al. (2021)	2021	1	FEMALE	4	4	0.602	LATAM	Colombia	International	4	3	0.75	1	3	0.25	Mix	Journal of South American Earth Sciences	1.7	English	Article	Suarez, C., Gelfo, J. N., Moreno-Bernal, J. W., & Velez-Juarbe, J. (2021). An early Miocene manatee from Colombia and the initial Sirenian invasion of freshwater ecosystems. Journal of South American Earth Sciences, 109, 103277.
Tanaka et al. (2017)	2017	5	MALE	19	3.8	0.58	NORTH	Japan	International	5	2	0.4	1	4	0.2	Mix	PLoS One	2.9	English	Article	Tanaka, Y., Abella, J., Aguirre-Fernndez, G., Gregori, M., & Fordyce, R. E. (2017). A new tropical Oligocene dolphin from Montaita/Oln, Santa Elena, Ecuador. PloS one, 12(12), e0188380.
Toledo & Domning (1991)	1991	31	MALE	36	1.161	0.065	LATAM	Brazil	LATAM	2	1	0.5	0	2	0	Mix	Boletin Museu Paraense Emilio Goeldi	0	English	Article	Toledo, P. M. de & Domning, D. P. (1991). Fossil Sirenia (Mammalia: Dugongidae) from the Pirabas Formation (Early Miocene), northern Brazil. Boletin Museu Paraense Emilio Goeldi, Ser. Cincias da Terra, 1(2), 119-146.
Tseng et al. (2017)	2017	5	MALE	9	1.8	0.255	NORTH	USA	International	6	4	0.667	1	5	0.167	Mix	Biology letters	2.8	English	Article	Tseng, Z. J., Pacheco-Castro, A., Carranza-Castaeda, O., Aranda-Gmez, J. J., Wang, X., & Troncoso, H. (2017). Discovery of the fossil otter Enhydritherium terraenovae (Carnivora, Mammalia) in Mexico reconciles a palaeozoogeographic mystery. Biology letters, 13(6), 20170259.
Uhen et al. (2010)	2010	12	MALE	24	2	0.301	NORTH	USA	International	8	2	0.25	2	6	0.25	Mix	Journal of South American Earth Sciences	1.7	English	Review	Uhen, M. D., Coates, A. G., Jaramillo, C. A., Montes, C., Pimiento, C., Rincon, A., ... & Velez-Juarbe, J. (2010). Marine mammals from the Miocene of Panama. Journal of South American Earth Sciences, 30(3-4), 167-175. https://doi.org/10.1016/j.jsames.2010.08.002
Uhen et al. (2011)	2011	11	MALE	45	4.091	0.612	NORTH	USA	International	5	1	0.2	0	5	0	Mix	Journal of Paleontology	1.3	English	Article	Uhen, M. D., Pyenson, N. D., Devries, T. J., Urbina, M., & Renne, P. R. (2011). New middle Eocene whales from the Pisco Basin of Peru. Journal of Paleontology, 85(5), 955-969.
Valenzuela-Toro et al. (2013)	2013	9	FEMALE	59	6.556	0.817	LATAM	Chile	International	5	4	0.8	2	3	0.4	Mix	Journal of Vertebrate Paleontology	1.6	English	Article	Valenzuela-Toro, A. M., Gutstein, C. S., Varas-Malca, R. M., Suarez, M. E., & Pyenson, N. D. (2013). Pinniped turnover in the South Pacific Ocean: new evidence from the Plio-Pleistocene of the Atacama Desert, Chile. Journal of Vertebrate Paleontology, 33(1), 216-223.
Valenzuela-Toro et al. (2015)	2015	7	FEMALE	15	2.143	0.331	LATAM	Chile	International	5	4	0.8	2	3	0.4	Mix	Journal of Vertebrate Paleontology	1.6	English	Article	Valenzuela-Toro, A. M., Gutstein, C. S., Surez, M. E., Otero, R., & Pyenson, N. D. (2015). Elephant seal (Mirounga sp.) from the Pleistocene of the Antofagasta Region, northern Chile. Journal of Vertebrate Paleontology, 35(3), e918883.
Valenzuela-Toro et al. (2016)	2016	6	FEMALE	24	4	0.602	LATAM	Chile	International	4	3	0.75	2	2	0.5	Mix	Papers in Palaeontology	2.3	English	Article	Valenzuela_Toro, A. M., Pyenson, N. D., Gutstein, C. S., & Surez, M. E. (2016). A new dwarf seal from the late Neogene of South America and the evolution of pinnipeds in the southern hemisphere. Papers in Palaeontology, 2(1), 101-115.
Valenzuela-Toro & Pyenson (2022)	2022	0	FEMALE	0	0	NA	NORTH	USA	LATAM	2	0	0	1	1	0.5	North	Ameghiniana	1.2	English	Article	Valenzuela-Toro, A. M., & Pyenson, N. D. (2022). New Seal (Carnivora, Phocidae) Record from the Late MioceneÐPliocene of Guafo Island, Southern Chile. Ameghiniana, 59(5), 355-365.
Valerio & Laurito (2012)	2012	10	FEMALE	11	1.1	0.041	LATAM	Costa Rica	LATAM	2	2	1	1	1	0.5	LATAM	Revista GeolÑgica de Am_rica Central	0	Other	Article	Valerio, A. L., & Laurito, C. A. (2012). Cetceos fsiles (Mammalia, Odontoceti, Eurhinodelphionoidea, Inioidea, Physeterioidea) de la Formacin Curr, Mioceno Superior (Hemphilliano Temprano Tardo) de Costa Rica. Revista Geolgica de Amrica Central, (46), 151-160.
Velez-Juarbe (2014)	2014	8	MALE	40	5	0.699	NORTH	USA	International	1	0	0	0	1	0	North	Palaeogeography, Palaeoclimatology, Palaeoecology	2.6	English	Article	Vlez-Juarbe, J. (2014). Ghost of seagrasses past: using sirenians as a proxy for historical distribution of seagrasses. Palaeogeography, Palaeoecology, Palaeoclimatology, Palaeoecology, 400, 41Ð49. https://doi.org/10.1016/j.palaeo.2013.05.012
Velez-Juarbe & Domning (2014)	2014	8	MALE	14	1.75	0.243	NORTH	USA	International	2	0	0	0	2	0	North	Journal of Vertebrate Paleontology	1.6	English	Article	Vlez-Juarbe, J., & Domning, D. P. (2014). Fossil Sirenia of the West Atlantic and Caribbean Region: X. Priscosiren atlantica, gen. et sp. nov. Journal of Vertebrate Paleontology, 34(4), 951-964.
Velez-Juarbe & Domning (2015)	2015	7	MALE	14	2	0.301	NORTH	USA	International	2	0	0	0	2	0	North	Journal of Vertebrate Paleontology	1.6	English	Article	Vlez-Juarbe, J., & Domning, D. P. (2015). Fossil Sirenia of the West Atlantic and Caribbean region. XI. Callistosiren boriquensis, gen. et sp. nov. Journal of Vertebrate Paleontology, 35(1), e885034.
Velez-Juarbe et al. (2012a)	2012	10	MALE	61	6.1	0.785	NORTH	USA	International	3	0	0	0	3	0	North	PLoS One	2.9	English	Article	Velez-Juarbe, J., Domning, D. P., & Pyenson, N. D. (2012). Iterative evolution of sympatric seacow (Dugongidae, Sirenia) assemblages during the past_ 26 million years. PLoS One, 7(2), e31294.
Velez-Juarbe et al. (2012b)	2012	10	MALE	7	0.7	-0.155	NORTH	USA	LATAM	3	2	0.667	1	2	0.333	Mix	Ameghiniana	1.2	English	Article	Vlez-Juarbe, J., Noriega, J. I., & Ferrero, B. S. (2012). Fossil Dugongidae (Mammalia, Sirenia) from the Paran Formation (late Miocene) of Entre Ros Province, Argentina. Ameghiniana, 49(4), 585-593.
Velez-Juarbe & Salinas-Màrquez (2018)	2018	4	MALE	7	1.75	0.243	NORTH	USA	International	2	1	0.5	0	2	0	Mix	Royal Society open science	2.9	English	Article	Velez-Juarbe, J., & Salinas-Mrquez, F. M. (2018). A dwarf walrus from the Miocene of Baja California Sur, Mexico. Royal Society open science, 5(8), 180423.
Velez-Juarbe & Wood (2019)	2019	3	MALE	13	4.333	0.637	NORTH	USA	International	2	0	0	0	2	0	North	Journal of Vertebrate Paleontology	1.6	English	Article	Velez-Juarbe, J., & Wood, A. R. (2018). An early Miocene dugongine (Sirenia: Dugongidae) from Panama. Journal of Vertebrate Paleontology, 38(5), e1511799.
Velez-Juarbe et al. (2016)	2016	6	MALE	15	2.5	0.398	NORTH	USA	International	3	0	0	1	2	0.333	North	Journal of Vertebrate Paleontology	1.6	English	Article	Vlez-Juarbe, J., Wood, A. R., & Pimiento, C. (2016). Pygmy sperm whales (Odontoceti, Kogiidae) from the Pliocene of Florida and North Carolina. Journal of Vertebrate Paleontology, 36(4), e1135806.
Velez-Juarbe et al. (2015)	2015	7	MALE	36	5.143	0.711	NORTH	USA	International	4	0	0	0	4	0	North	PLoS One	2.9	English	Article	Velez-Juarbe, J., Wood, A. R., De Gracia, C., & Hendy, A. J. (2015). Evolutionary patterns among living and fossil kogiid sperm whales: evidence from the Neogene of Central America. PLoS One, 10(4), e0123909.
Vigil & Laurito (2014)	2014	8	FEMALE	9	1.125	0.051	LATAM	Panama	LATAM	2	2	1	1	1	0.5	LATAM	Revista GeolÑgica de Am_rica Central	0	Other	Article	Vigil, D. I., & Laurito, C. A. (2014). Nuevos restos de un odontoceti fsil (mammalia: Cetacea, physeteroidea) para el mioceno tardo de Panam, Amrica Central. Revista Geolgica de Amrica Central, (50), 213-217.
Viglino et al. (2019)	2019	3	FEMALE	13	4.333	0.637	LATAM	Argentina	International	5	3	0.6	2	3	0.4	Mix	Zoological Journal of the Linnean Society	3	English	Article	Viglino, M., Buono, M. R., Fordyce, R. E., Cuitio, J. I., & Fitzgerald, E. M. (2019). Anatomy and phylogeny of the large shark-toothed dolphin Phoberodon arctirostris Cabrera, 1926 (Cetacea: Odontoceti) from the early Miocene of Patagonia (Argentina). Zoological Journal of the Linnean Society, 185(2), 511-542.
Viglino et al. (2018)	2018	4	FEMALE	17	4.25	0.628	LATAM	Argentina	International	5	5	1	3	2	0.6	LATAM	Acta Palaeontologica Polonica	1.8	English	Article	Viglino, M., Buono, M. R., Gutstein, C., Cozzuol, M. A., & Cuitio, J. I. (2018). A new dolphin from the early Miocene of Patagonia, Argentina: Insights into the evolution of Platanistoidea in the Southern Hemisphere. Acta Palaeontologica Polonica 63 (2): 261Ð277. https://doi.org/10.4202/app.00441.2017
Viglino et al. (2021b)	2021	1	FEMALE	7	7	0.845	LATAM	Argentina	International	5	3	0.6	2	3	0.4	Mix	Paleobiology	2.6	English	Article	Viglino, M., Gaetn, M., Buono, M. R., Fordyce, R. E., & Park, T. (2021). Hearing from the ocean and into the river: the evolution of the inner ear of Platanistoidea (Cetacea: Odontoceti). Paleobiology, 47(4), 1-21. doi: 10.1017/pab.2021.11
Viglino et al. (2021a)	2021	1	FEMALE	4	4	0.602	LATAM	Argentina	International	4	4	1	2	2	0.5	LATAM	Journal of Mammalian Evolution	1.6	English	Article	Viglino, M., Gaetn, C. M., Cuitio, J. I., & Buono, M. R. (2021). First toothless platanistoid from the early Miocene of Patagonia: the golden age of diversification of the Odontoceti. Journal of Mammalian Evolution, 28(2), 337-358.
Viglino et al. (2022)	2022	0	FEMALE	0	0	NA	LATAM	Argentina	International	5	3	0.6	2	3	0.4	Mix	Journal of Systematic Palaeontology	2.2	English	Article	Viglino, M., Buono, M. R., Tanaka, Y., Cuitio, J. I., & Fordyce, R. E. (2022). Unravelling the identity of the platanistoid Notocetus vanbenedeni Moreno, 1892 (Cetacea, Odontoceti) from the early Miocene of Patagonia (Argentina). Journal of Systematic Palaeontology, 20(1), 2082890.
Walsh & Naish (2002)	2002	20	MALE	58	2.9	0.462	NORTH	UK	International	2	0	0	0	2	0	North	Palaeontology	2.5	English	Article	Walsh, S., & Naish, D. (2002). Fossil seals from late Neogene deposits in South America: a new pinniped (Carnivora, Mammalia) assemblage from Chile. Palaeontology, 45(4), 821-842.
