# Supplementary material for: Historical and ongoing inequities shape research visibility in Latin American aquatic mammal paleontology
Source: Commun Biol. 2025 Mar 21;8:472. doi: 10.1038/s42003-025-07863-w (PMC11928654; doi:10.1038/s42003-025-07863-w)
Supplement: Supplementary file 4 — Supplementary Data 2 [file 42003_2025_7863_MOESM4_ESM.xlsx]

## Sheet: Table S2. Citations data
Reference	Location	Year	Gender	Who is citing? (full reference)	From where (North/South)
Agnolin & Lucero (2004)	LATAM	2015	Male	Esperante, R., Brand, L. R., Chadwick, A. V., & Poma, O. (2015). Taphonomy and paleoenvironmental conditions of deposition of fossil whales in the diatomaceous sediments of the Miocene/Pliocene Pisco Formation, southern Peru—A new fossil-lagerstätte. Palaeogeography, Palaeoclimatology, Palaeoecology, 417, 337-370.	North
Agnolin & Lucero (2004)	LATAM	2013	Male	Toscano, A., Abad, M., Ruiz, F., Muñiz, F., Álvarez, G., García, E. X. M., & Caro, J. A. (2013). Nuevos restos de Scaldicetus (Cetacea, Odontoceti, Physeteridae) del Mioceno superior, sector occidental de la Cuenca del Guadalquivir (sur de España). Revista mexicana de ciencias geológicas, 30(2), 436-445.	North
Agnolin & Lucero (2004)	LATAM	2011	Male	Pérez, L. M., Cione, A. L., Cozzuol, M., & Varela, A. N. (2011). A Sperm Whale (Cetacea: Physeteroidea) from the Paraná Formation (Late Miocene) of Entre Rís, Argentina. Environment and Taphonomy. Ameghiniana, 48(4), 648-654.	South
Agnolin & Lucero (2004)	LATAM	2013	Male	Toscano, A., Abad, M., Ruiz, F., Muñiz, F., Álvarez, G., García, E. X. M., & Caro, J. A. (2013). New remains of upper Miocene Scaldicetus (Cetacea, Odontoceti, Physeteridae), western sector of the Guadalquivir basin (southern Spain). Revista mexicana de ciencias geológicas, 30(2), 436-445.	North
Agnolin & Lucero (2004)	LATAM	2006	Male	Muñiz Guinea, F., Ordoñez, J. de H., Castilla Reyes, E., López Domínguez, M. A., Quintero Cristóbal, M. C., Martín Oria, M., Navarro, P. J., Martos Montoya, C., & Toscano Grande, A. (2006). Intervenciones paleontológicas sobre restos de cetáceos misticetos del Plioceno de la provincia de Huelva, SO de España.. Anuario Arqueológico de Andalucía, 2043-2066.	North
Aguirre-Fernandez et al. (2009)	LATAM	2021	Male	Sander, P. M., Griebeler, E. M., Klein, N., Juarbe, J. V., Wintrich, T., Revell, L. J., & Schmitz, L. (2021). Early giant reveals faster evolution of large body size in ichthyosaurs than in cetaceans. Science, 374(6575), eabf5787.	North
Aguirre-Fernandez et al. (2009)	LATAM	2011	Male	Vilstrup, J. T., Ho, S. Y., Foote, A. D., Morin, P. A., Kreb, D., Krützen, M., Parra, G. J., Robertson, K. M., de Stephanis, R., Verborgh, P., Willerslev, E., Orlando, L., & Gilbert, M. T. P. (2011). Mitogenomic phylogenetic analyses of the Delphinidae with an emphasis on the Globicephalinae. BMC evolutionary biology, 11, 65. https://doi.org/10.1186/1471-2148-11-65	North
Aguirre-Fernandez et al. (2009)	LATAM	2013	Male	Boessenecker, R. W. (2013). A new marine vertebrate assemblage from the Late Neogene Purisima Formation in Central California, part II: Pinnipeds and Cetaceans. Geodiversitas, 35(4), 815-940.	North
Aguirre-Fernandez et al. (2009)	LATAM	2020	Male	Galatius, A., Racicot, R., McGowen, M., & Olsen, M. T. (2020). Evolution and diversification of delphinid skull shapes. Iscience, 23(10), 101543.	North
Aguirre-Fernandez et al. (2009)	LATAM	2014	Male	Murakami, M., Shimada, C., Hikida, Y., Soeda, Y., & Hirano, H. (2014). Eodelphis kabatensis, a new name for the oldest true dolphin Stenella kabatensis Horikawa, 1977 (Cetacea, Odontoceti, Delphinidae), from the upper Miocene of Japan, and the phylogeny and paleobiogeography of Delphinoidea. Journal of Vertebrate Paleontology, 34(3), 491-511. https://doi.org/10.1080/02724634.2013.816720	North
Aguirre-Fernandez et al. (2009)	LATAM	2014	Male	Tanaka, Y., & Fordyce, R. E. (2014). Fossil dolphin Otekaikea marplesi (latest Oligocene, New Zealand) expands the morphological and taxonomic diversity of Oligocene cetaceans. PloS one, 9(9), e107972.	North
Aguirre-Fernandez et al. (2009)	LATAM	2015	Male	Tanaka, Y., & Fordyce, R. E. (2015). A new Oligo-Miocene dolphin from New Zealand: Otekaikea huata expands diversity of the early Platanistoidea. Palaeontologia electronica, 18(2.23), 1-71.	North
Aguirre-Fernandez et al. (2009)	LATAM	2012	Male	Murakami, M., Shimada, C., Hikida, Y., & Hirano, H. (2012). A new basal porpoise, Pterophocaena nishinoi (Cetacea, Odontoceti, Delphinoidea), from the upper Miocene of Japan and its phylogenetic relationships. Journal of Vertebrate Paleontology, 32(5), 1157-1171. https://doi.org/10.1080/02724634.2012.677299	North
Aguirre-Fernandez et al. (2009)	LATAM	2013	Male	Bianucci, G. (2013). Septidelphis morii, n. gen. et sp., from the Pliocene of Italy: new evidence of the explosive radiation of true dolphins (Odontoceti, Delphinidae). Journal of Vertebrate Paleontology, 33(3), 722-740.	North
Aguirre-Fernandez et al. (2009)	LATAM	2022	Male	Bianucci, G., Geisler, J. H., Citron, S., & Collareta, A. (2022). The origins of the killer whale ecomorph. Current Biology, 32(8), 1843-1851. https://doi.org/10.1016/j.cub.2022.02.041	North
Aguirre-Fernandez et al. (2009)	LATAM	2017	Male	Tanaka, Y., Abella, J., Aguirre-Fernández, G., Gregori, M., & Fordyce, R. E. (2017). A new tropical Oligocene dolphin from Montañita/Olón, Santa Elena, Ecuador. PloS one, 12(12), e0188380.	North
Aguirre-Fernandez et al. (2009)	LATAM	2020	Male	Kimura, T., & Hasegawa, Y. (2020). Norisdelphis annakaensis, a new Miocene delphinid from Japan. Journal of Vertebrate Paleontology, 40(1), e1762628.	North
Aguirre-Fernandez et al. (2009)	LATAM	2016	Male	Tanaka, Y., & Fordyce, R. E. (2016). Papahu-like fossil dolphin from Kaikoura, New Zealand, helps to fill the Early Miocene gap in the history of Odontoceti. New Zealand Journal of Geology and Geophysics, 59(4), 551-567.	North
Aguirre-Fernandez et al. (2009)	LATAM	2018	Male	do Amaral, K. B., Amaral, A. R., Ewan Fordyce, R., & Moreno, I. B. (2018). Historical biogeography of delphininae dolphins and related taxa (Artiodactyla: Delphinidae). Journal of Mammalian Evolution, 25(2), 241-259.	South
Aguirre-Fernandez et al. (2009)	LATAM	2017	Male	Boersma, A. T., McCurry, M. R., & Pyenson, N. D. (2017). A new fossil dolphin Dilophodelphis fordycei provides insight into the evolution of supraorbital crests in Platanistoidea (Mammalia, Cetacea). Royal Society Open Science, 4(5), 170022.	North
Aguirre-Fernandez et al. (2009)	LATAM	2019	Male	Mavrodiev, E. V., Williams, D. M., & Ebach, M. C. (2019). On the typology of relations. Evolutionary Biology, 46(1), 71-89.	North
Aguirre-Fernandez et al. (2009)	LATAM	2016	Male	Tanaka, Y., & Ichishima, H. (2016). A new skull of the fossil porpoise Numataphocoena yamashitai (Cetacea: Phocoenidae) from the upper part of the Horokaoshirarika Formation (lower Pliocene), Numata Town, Hokkaido, Japan, and its phylogenetic position. Palaeontologia Electronica, 19(3), 1-28.	North
Aguirre-Fernandez et al. (2009)	LATAM	2014	Male	Salinas-Márquez, F. M., Barnes, L. G., Flores-Trujillo, J. G., & Aranda-Manteca, F. J. (2014). Una especie de delfín fósil (Cetacea; Delphinoidea; Kentriodontoidae) del Mioceno medio de Baja California. Boletín de la Sociedad Geológica Mexicana, 66(1), 145-164.	South
Aguirre-Fernandez et al. (2009)	LATAM	2015	Male	Boessenecker, R. W., Perry, F. A., & Geisler, J. H. (2015). Globicephaline whales from the mio-pliocene purisima formation of central California, USA. Acta Palaeontologica Polonica, 60(1), 113-122.	North
Aguirre-Fernandez et al. (2009)	LATAM	2010	Male	Post, K., & JO Kompanje, E. (2010). A new dolphin (Cetacea, Delphinidae) from the Plio-Pleistocene of the North Sea. Deinsea, 14(1), 1-14.	North
Aguirre-Fernandez et al. (2009)	LATAM	2020	Male	Orliac, M., Orliac, C., Orliac, M., & Hautin, A. (2020). A delphinid petrosal bone from a gravesite on Ahu Tahai, Easter Island: taxonomic attribution, external and internal morphology. MorphoMuseum, 6(2).	North
Aguirre-Fernandez et al. (2009)	LATAM	2021	Male	Carrasco, T. S., & Buchmann, F. S. (2021). Pleistocene cetacean fossils from the coastal plain of Rio Grande do Sul in southern Brazil. Alcheringa: An Australasian Journal of Palaeontology, 45(3), 369-381. https://doi.org/10.1080/03115518.2021.1966647	South
Aguirre-Fernandez et al. (2009)	LATAM	2015	Male	Murakami, M., Shimada, C., Hikida, Y., & Hirano, H. (2015). New fossil remains from the Pliocene Koetoi Formation of northern Japan provide insights into growth rates and the vertebral evolution of porpoises. Acta Palaeontologica Polonica, 60(1), 97-111.	North
Aguirre-Fernandez et al. (2009)	LATAM	2021	Male	Belluzzo, A., & Lambert, O. (2021). A new delphinid from the lower Pliocene of the North Sea and the early radiations of true dolphins. Fossil Record, 24(1), 77-92.	North
Aguirre-Fernandez et al. (2009)	LATAM	2022	Male	Huesca Domínguez, I. (2022). Variación y sensibilidad de estimaciones de residencia y fidelidad al sitio para datos de captura-recaptura en delfines. [Undergraduate dissertation, Universidad Veracruzana, Mexico]	South
Aguirre-Fernandez et al. (2009)	LATAM	2021	Male	Raja, N. B., Dunne, E. M., Matiwane, A., Khan, T. M., Nätscher, P. S., Ghilardi, A. M., and Chattopadhyay, D. (2021). Colonial history and global economics distort our understanding of deep-time biodiversity. Nature Ecology & Evolution, 6, 145–154. https://doi.org/10.1038/s41559-021-01608-8	North
Aguirre-Fernandez et al. (2009)	LATAM	2020	Male	Bakker, H., & Post, K. (2020). New records of Hemisyntrachelus (Odontoceti, Delphinidae) from the late Pliocene or early Pleistocene of the southern North Sea. Cainozoic research, 20(1), 109-120.	North
Aguirre-Fernandez et al. (2009)	LATAM	2016	Male	Haisten, D. (2016). A Phylogenetic Synthesis for Oceanic Dolphins: Total Evidence, Cytonuclear Discordance, and Possible Introgressive Hybridization (Doctoral dissertation, University of California Riverside, USA).	North
Aguirre-Fernandez et al. (2009)	LATAM	2018	Male	Viglino, M., Buono, M. R., Gutstein, C. S., Cozzuol, M. A., & Cuitiño, J. I. (2018). A new dolphin from the early Miocene of Patagonia (Argentina): insights into the evolution of Platanistoidea in the Southern Hemisphere. Acta Palaeontologica Polonica, 63(2), 261–277. https://doi.org/10.4202/app.00441.2017	South
Aguirre-Fernandez et al. (2017)	NORTH	2017	Male	Mennecart, B., DeMiguel, D., Bibi, F., Rössner, G. E., Métais, G., Neenan, J. M., ... & Costeur, L. (2017). Bony labyrinth morphology clarifies the origin and evolution of deer. Scientific Reports, 7(1), 13176. https://doi.org/10.1038/s41598-017-12848-9	North
Aguirre-Fernandez et al. (2017)	NORTH	2021	Male	Lambert, O., Collareta, A., Benites‐Palomino, A., Di Celma, C., De Muizon, C., Urbina, M., & Bianucci, G. (2021). A new small, mesorostrine inioid (Cetacea, Odontoceti, Delphinida) from four upper Miocene localities in the Pisco Basin, Peru. Papers in Palaeontology, 7(2), 1043-1064. https://doi.org/10.1002/spp2.1332	North
Aguirre-Fernandez et al. (2017)	NORTH	2018	Male	Costeur, L., Grohé, C., Aguirre-Fernández, G., Ekdale, E., Schulz, G., Müller, B., & Mennecart, B. (2018). The bony labyrinth of toothed whales reflects both phylogeny and habitat preferences. Scientific Reports, 8(1), 1-6. DOI:10.1038/s41598-018-26094-0	North
Aguirre-Fernandez et al. (2017)	NORTH	2021	Male	Carrillo-Briceño, J. D., Sánchez, R., Scheyer, T. M., Carrillo, J. D., Delfino, M., Georgalis, G. L., ... & Sánchez-Villagra, M. R. (2021). A Pliocene–Pleistocene continental biota from Venezuela. Swiss Journal of Palaeontology, 140(1), 1-76. https://doi.org/10.1186/s13358-020-00216-6	North
Aguirre-Fernandez et al. (2017)	NORTH	2022	Male	Racicot, R. (2022). Evolution of whale sensory ecology: frontiers in nondestructive anatomical investigations. The Anatomical Record, 305(3), 736-752. https://doi.org/10.1002/ar.24761	North
Aguirre-Fernandez et al. (2017)	NORTH	2018	Male	Racicot, R. A., Darroch, S. A., & Kohno, N. (2018). Neuroanatomy and inner ear labyrinths of the narwhal, Monodon monoceros, and beluga, Delphinapterus leucas (Cetacea: Monodontidae). Journal of anatomy, 233(4), 421-439. https://doi.org/10.1111/joa.12862	North
Aguirre-Fernandez et al. (2017)	NORTH	2022	Male	Aguirre-Fernández, G., Jost, J., & Hilfiker, S. (2022). First records of extinct kentriodontid and squalodelphinid dolphins from the Upper Marine Molasse (Burdigalian age) of Switzerland and a reappraisal of the Swiss cetacean fauna. PeerJ, 10, e13251. DOI: 10.7717/peerj.13251	North
Aguirre-Fernandez et al. (2017)	NORTH	2022	Male	Lambert, O., Wanzenböck, G., Pfaff, C., Louwye, S., Kriwet, J., & Marx, F. G. (2022). First eurhinodelphinid dolphin from the Paratethys reveals a new family of specialised echolocators. Historical Biology, 1-18. https://doi.org/10.1080/08912963.2022.2077645	North
Aguirre-Fernandez et al. (2017)	NORTH	2021	Male	Ichishima, H., Kawabe, S., & Sawamura, H. (2021). The so‐called foramen singulare in cetacean periotics is actually the superior vestibular area. The Anatomical Record, 304(8), 1792-1799. https://doi.org/10.1002/ar.24585	North
Aguirre-Fernandez et al. (2017)	NORTH	2017	Male	Post, K., Louwye, S., & Lambert, O. (2017). Scaldiporia vandokkumi, a new pontoporiid (Mammalia, Cetacea, Odontoceti) from the Late Miocene to earliest Pliocene of the Westerschelde estuary (The Netherlands). PeerJ, 5, e3991. DOI: 10.7717/peerj.3991	North
Aguirre-Fernandez et al. (2017)	NORTH	2021	Male	Berlioz, E., Cornette, R., Lenoir, N., Santin, M. D., & Lehmann, T. (2021). Exploring the ontogenetic development of the inner ear in Aardvarks. Journal of Anatomy, 238(5), 1128-1142. https://doi.org/10.1111/joa.13361	North
Aguirre-Fernandez et al. (2017)	NORTH	2018	Male	Lambert, O., Auclair, C., Cauxeiro, C., Lopez, M., & Adnet, S. (2018). A close relative of the Amazon river dolphin in marine deposits: a new Iniidae from the late Miocene of Angola. PeerJ, 6, e5556. DOI: 10.7717/peerj.5556	North
Aguirre-Fernandez et al. (2017)	NORTH	2021	Male	Benites-Palomino, A., Reyes-Cespedes, A. E., Aguirre-Fernández, G., Sánchez, R., Carrillo-Briceño, J. D., & Sánchez-Villagra, M. R. (2021). A stem delphinidan from the Caribbean region of Venezuela. Swiss Journal of Palaeontology, 140(1), 1-12. https://doi.org/10.1186/s13358-021-00217-z	North
Aguirre-Fernandez et al. (2017)	NORTH	2022	Male	Carrasco Zúñiga, P. A. (2022). ¿ Existieron delfines de río en la costa peruana hace~ 6 millones de años? El hábitat del delfín Pliopontos littoralis del Mioceno tardío de la Formación Pisco, Arequipa, Perú. Bachelor Thesis. Universidad Peruana Cayetano Heredia.	South
Aranda-Manteca et al. (1994)	LATAM	2011	Male	Marsh, H., O'Shea, T. J., & Reynolds III, J. E. (2011). Ecology and conservation of the Sirenia: dugongs and manatees (No. 18). Cambridge University Press.	North
Aranda-Manteca et al. (1994)	LATAM	2001	Male	Domning, D. P. (2001). Sirenians, seagrasses, and Cenozoic ecological change in the Caribbean. Palaeogeography, Palaeoclimatology, Palaeoecology, 166(1-2), 27-50. https://doi.org/10.1016/S0031-0182(00)00200-5	North
Aranda-Manteca et al. (1994)	LATAM	2022	Male	Heritage, S., & Seiffert, E. R. (2022). Total evidence time-scaled phylogenetic and biogeographic models for the evolution of sea cows (Sirenia, Afrotheria). PeerJ, 10, e13886. DOI: 10.7717/peerj.13886	North
Aranda-Manteca et al. (1994)	LATAM	2012	Male	Velez-Juarbe, J., Domning, D. P., & Pyenson, N. D. (2012). Iterative evolution of sympatric seacow (Dugongidae, Sirenia) assemblages during the past∼ 26 million years. PLoS One, 7(2), e31294. https://doi.org/10.1371/journal.pone.0031294	North
Aranda-Manteca et al. (1994)	LATAM	2013	Male	Boessenecker, R. W., & Churchill, M. (2013). A reevaluation of the morphology, paleoecology, and phylogenetic relationships of the enigmatic walrus Pelagiarctos. PLoS One, 8(1), e54311. https://doi.org/10.1371/journal.pone.0054311	North
Aranda-Manteca et al. (1994)	LATAM	2014	Male	Vélez-Juarbe, J. (2014). Ghost of seagrasses past: using sirenians as a proxy for historical distribution of seagrasses. Palaeogeography, Palaeoclimatology, Palaeoecology, 400, 41-49. https://doi.org/10.1016/j.palaeo.2013.05.012	North
Aranda-Manteca et al. (1994)	LATAM	2022	Male	Matsui, K., Valenzuela-Toro, A. M., & Pyenson, N. D. (2022). New data from the first discovered paleoparadoxiid (Desmostylia) specimen shed light into the morphological variation of the genus Neoparadoxia. Scientific Reports, 12(1), 14246. https://doi.org/10.1038/s41598-022-18295-5	North
Aranda-Manteca et al. (1994)	LATAM	2017	Male	Velez-Juarbe, J. (2017). Eotaria citrica, sp. nov., a new stem otariid from the “Topanga” formation of Southern California. PeerJ, 5, e3022. DOI: 10.7717/peerj.3022	North
Aranda-Manteca et al. (1994)	LATAM	2003	Male	Clementz, M. T., Hoppe, K. A., & Koch, P. L. (2003). A paleoecological paradox: the habitat and dietary preferences of the extinct tethythere Desmostylus, inferred from stable isotope analysis. Paleobiology, 29(4), 506-519. https://doi.org/10.1666/0094-8373(2003)029<0506:APPTHA>2.0.CO;2	North
Aranda-Manteca et al. (1994)	LATAM	2007	Male	Domning, D. P., & Beatty, B. L. (2007). Use of tusks in feeding by dugongid sirenians: observations and tests of hypotheses. The Anatomical Record: Advances in Integrative Anatomy and Evolutionary Biology: Advances in Integrative Anatomy and Evolutionary Biology, 290(6), 523-538. https://doi.org/10.1002/ar.20540	North
Aranda-Manteca et al. (1994)	LATAM	2014	Male	Schierenbeck, K. A. (2014). Phylogeography of California: an introduction. Univ of California Press.	North
Aranda-Manteca et al. (1994)	LATAM	2012	Male	Sorbi, S., Domning, D. P., Vaiani, S. C., & Bianucci, G. (2012). Metaxytherium subapenninum (Bruno, 1839)(Mammalia, Dugongidae), the latest sirenian of the Mediterranean Basin. Journal of Vertebrate Paleontology, 32(3), 686-707. https://doi.org/10.1080/02724634.2012.659100	North
Aranda-Manteca et al. (1994)	LATAM	2014	Male	Vélez-Juarbe, J., & Domning, D. P. (2014). Fossil Sirenia of the West Atlantic and Caribbean region. IX. Metaxytherium albifontanum, sp. nov. Journal of Vertebrate Paleontology, 34(2), 444-464. https://doi.org/10.1080/02724634.2013.799072	North
Aranda-Manteca et al. (1994)	LATAM	2008	Male	Domning, D. P., & Aguilera, O. A. (2008). Fossil Sirenia of the West Atlantic and Caribbean region. VIII. Nanosiren garciae, gen. et sp. nov. and Nanosiren sanchezi, sp. nov. Journal of Vertebrate Paleontology, 28(2), 479-500. https://doi.org/10.1671/0272-4634(2008)28[479:FSOTWA]2.0.CO;2	North
Aranda-Manteca et al. (1994)	LATAM	2022	Male	Díaz-Berenguer, E., Moreno-Azanza, M., Badiola, A., & Canudo, J. I. (2022). Neurocranial bones are key to untangling the sea cow evolutionary tree: osteology of the skull of Sobrarbesiren cardieli (Mammalia: Pan-Sirenia). Zoological Journal of the Linnean Society, 196(4), 1671-1703. https://doi.org/10.1093/zoolinnean/zlac021	North
Aranda-Manteca et al. (1994)	LATAM	2010	Male	Sarko, D. K., Domning, D. P., Marino, L., & Reep, R. L. (2010). Estimating body size of fossil sirenians. Marine Mammal Science, 26(4), 937-959. https://doi.org/10.1111/j.1748-7692.2010.00384.x	North
Aranda-Manteca et al. (1994)	LATAM	1994	Male	Domning, D. P., & Furusawa, H. (1994). Summary of taxa and distribution of Sirenia in the North Pacific Ocean. Island Arc, 3(4), 506-512. https://doi.org/10.1111/j.1440-1738.1994.tb00129.x	North
Aranda-Manteca et al. (1994)	LATAM	2010	Male	Uhen, M. D., Coates, A. G., Jaramillo, C. A., Montes, C., Pimiento, C., Rincon, A., ... & Velez-Juarbe, J. (2010). Marine mammals from the Miocene of Panama. Journal of South American Earth Sciences, 30(3-4), 167-175. https://doi.org/10.1016/j.jsames.2010.08.002	North
Aranda-Manteca et al. (1994)	LATAM	2022	Male	Pandolfi, L., Collareta, A., Bianucci, G., Contessi, M., Rook, L., & Sorbi, S. (2022). A large tusk of Metaxytherium (Dugongidae, Sirenia, Mammalia) from the Late Miocene of Montebamboli (southern Tuscany, Italy): evolutionary and paleoecological implications. Bollettino della Societā Paleontologica Italiana, 61(2), 160.	North
Aranda-Manteca et al. (1994)	LATAM	2016	Male	Peredo, C. M., & Uhen, M. D. (2016). Exploration of marine mammal paleogeography in the Northern Hemisphere over the Cenozoic using beta diversity. Palaeogeography, Palaeoclimatology, Palaeoecology, 449, 227-235. https://doi.org/10.1016/j.palaeo.2016.02.034	North
Aranda-Manteca et al. (1994)	LATAM	1996	Male	Kohno, N. (1996). Miocene pinniped Allodesmus (Mammalia: Carnivora); with special reference to the" Mito seal" from Ibaraki Prefecture, Central Japan. In Transactions and proceedings of the Paleontological Society of Japan. New series, 181, 388-404.	North
Aranda-Manteca et al. (1994)	LATAM	2022	Male	Iliopoulos, G., Svana, K., & Roussiakis, S. (2022). The fossil record of sea cows (Mammalia: Sirenia) in Greece. Fossil Vertebrates of Greece Vol. 1: Basal vertebrates, Amphibians, Reptiles, Afrotherians, Glires, and Primates, 393-405. https://doi.org/10.1007/978-3-030-68398-6_14	North
Aranda-Manteca et al. (1994)	LATAM	2006	Male	Bianucci, G., Sorbi, S., Suárez, M. E., & Landini, W. (2006). The southernmost sirenian record in the eastern Pacific Ocean, from the Late Miocene of Chile. Comptes Rendus Palevol, 5(8), 945-952. https://doi.org/10.1016/j.crpv.2006.06.001	North
Aranda-Manteca et al. (1994)	LATAM	1999	Male	Fierstine, H. L. (1999). Makaira sp., cf. M. nigricans Lacépede, 1802 (Teleostei: Perciformes: Istiophoridae) from the Late Miocene, Panama, and its probable use of the Panama Seaway. Journal of Vertebrate Paleontology, 19(3), 430-437. https://doi.org/10.1080/02724634.1999.10011156	North
Aranda-Manteca et al. (1994)	LATAM	2014	Male	Voß, M. (2014). Revision of the Halitherium-species complex (Mammalia, Sirenia) from the late Eocene to early Miocene of Central Europe and North America. (Doctoral dissertation, Humboldt-Universität)	North
Aranda-Manteca et al. (1994)	LATAM	2013	Male	Prista, G., Estevens, M., Agostinho, R., & Cachão, M. (2013). The disappearance of the European/North African Sirenia (Mammalia). Palaeogeography, Palaeoclimatology, Palaeoecology, 387, 1-5. https://doi.org/10.1016/j.palaeo.2013.07.013	North
Aranda-Manteca et al. (1994)	LATAM	2008	Male	Wallace, D. R. (2008). Neptune’s ark: from ichthyosaurs to orcas. Univ of California Press.	North
Aranda-Manteca et al. (1994)	LATAM	2019	Male	Samonds, K. E., Ernat, R. A., Andrianavalona, T., & Domning, D. P. (2019). New Miocene sirenians from Nosy Makamby, northwestern Madagascar. Journal of Vertebrate Paleontology, 39(1), e1570223. https://doi.org/10.1080/02724634.2019.1570223	North
Aranda-Manteca et al. (1994)	LATAM	2022	Male	Raja, N. B., Dunne, E. M., Matiwane, A., Khan, T. M., Nätscher, P. S., Ghilardi, A. M., & Chattopadhyay, D. (2022). Colonial history and global economics distort our understanding of deep-time biodiversity. Nature ecology & evolution, 6(2), 145-154. https://doi.org/10.1038/s41559-021-01608-8	North
Aranda-Manteca et al. (1994)	LATAM	1998	Male	Bohaska, D. J. (1998). Fossil marine mammals of the lower Miocene Pollack Farm site, Delaware. Geology and paleontology of the lower Miocene Pollack Farm Fossil Site, Delaware: Delaware Geological Survey Special Publication, (21), 179-191.	North
Aranda-Manteca et al. (1994)	LATAM	2016	Male	Salinas Márquez, F. M., Flores Trujillo, J. G., Helenes, J., Téllez Duarte, M. A., & Aranda Manteca, F. J. (2016). Paleoecología y cronoestratigrafía de las diatomeas del Miembro Los Indios en la Mesa La Misión, del Mioceno de Baja California, México. Boletín de la Sociedad Geológica Mexicana, 68(3), 537-552.	South
Aranda-Manteca et al. (1994)	LATAM	2003	Male	Bianucci, G., & Landini, W. (2003). Metaxytherium medium (Mammalia: Sirenia) from Upper Miocene sediments of the Arenaria di Ponsano Formation (Tuscany, Italy). Rivista Italiana di Paleontologia e Stratigrafia (Research In Paleontology and Stratigraphy), 109(3).	North
Aranda-Manteca et al. (1994)	LATAM	1997	Male	Carone, G. (1997). Metaxytherium medium (Desmarest) 1822 (Dugongidae, Sirenia, Mammalia), delle arenarie tortoniane di Cessaniti (Calabria, Italia). Atti Soc. It. Sci. Nat. Mus. Ciis. St. Nat. Milano, 137.	North
Aranda-Manteca et al. (1994)	LATAM	2018	Male	Domning, D. P. (2018). Fossil Sirenia (Mammalia) of the Miocene Chesapeake Group, Eastern United States. Smithsonian Contributions to Paleobiology, 100, 241-265.	North
Aranda-Manteca et al. (1994)	LATAM	2004	Male	Tanaka, M., Hoyanagi, K., & Sawamura, H. (2004). Depositional environments and preservation of marine mammals An example of the Allodesmus Urahoro specimen from the middle Miocene strata in the Atsunai district, Hokkaido, Japan. Journal of the Sedimentological Society of Japan, 59(59), 39-54. https://doi.org/10.4096/jssj1995.59.39	North
Aranda-Manteca et al. (1994)	LATAM	1994	Male	Deméré, T. A. (1994). Phylogenetic systematics of the family Odobenidae (Mammalia: Carnivora), with descriptions of new species from the Pliocene of California and a review of marine mammalian paleofaunas of the world. (Doctoral dissertation, University of California, Los Angeles)	North
Aranda-Manteca et al. (1994)	LATAM	2006	Male	Beatty, B. L. (2006). Marine mammal herbivore turnover in the Western Hemisphere in relation to the closure of the Central American Seaway: Paleoecological evidence from craniodental functional morphology and microwear in the Sirenia and Desmostylia (Doctoral dissertation, University of Kansas).	North
Aranda-Manteca et al. (1994)	LATAM	2015	Male	Salinas Márquez, F. M. (2015). Familia Kentriodontidae (Cetácea: Delphinoidea) de la costa Nororiental del Pacífico. Aspectos Paleoecológicos, Biogeográficos Y Evolutivos. (Doctoral dissertation, Universidad Autónoma de Baja California)	South
Aranda-Manteca et al. (1994)	LATAM	2012	Male	Prista, G. A. (2012). Evolução, hegemonia e desaparecimento dos sirénios dos mares europeus ao longo do Cenozoico: causas endógenas (alterações climáticas globais) ou exógenas (ambiente galáctico)? (Doctoral dissertation, Universidade de Lisboa)	North
Benites-Palomino & Urbina (2020)	LATAM	2022	Male	Benites-Palomino, A., Velez-Juarbe, J., Altamirano-Sierra, A., Collareta, A., Carrillo-Briceño, J. D., & Urbina, M. (2022). Sperm whales (Physeteroidea) from the Pisco Formation, Peru, and their trophic role as fat sources for late Miocene sharks. Proceedings of the Royal Society B, 289(1977), 20220774.	North
Benites-Palomino & Urbina (2020)	LATAM	2021	Male	Benites‐Palomino, A., Vélez‐Juarbe, J., Collareta, A., Ochoa, D., Altamirano, A., Carré, M., Laime, M. J., Urbina, M., & Salas‐Gismondi, R. (2021). Nasal compartmentalization in Kogiidae (Cetacea, Physeteroidea): insights from a new late Miocene dwarf sperm whale from the Pisco Formation. Papers in Palaeontology, 7(3), 1507-1524. https://doi.org/10.1002/spp2.1351	North
Benites-Palomino et al. (2020a)	NORTH	2022	Male	Hoorn, C., Boschman, L. M., Kukla, T., Sciumbata, M., & Val, P. (2022). The Miocene wetland of western Amazonia and its role in Neotropical biogeography. Botanical Journal of the Linnean Society, 199(1), 25-35.	North
Benites-Palomino et al. (2020a)	NORTH	2021	Male	Ronez, C., Martin, R. A, Kelly, T. S., Barbière, F., & Pardiñas, U. F. J. (2021). A breif critical review of sigmodontine rodent origins, with emphasis on paleontological data. Mastozoología Neotropical, 28(1), e0495	South
Benites-Palomino et al. (2020a)	NORTH	2021	Male	Albert, J. S., Bernt, M. J., Fronk, A. H., Fontenelle, J. P., Kuznar, S. L., & Lovejoy, N. R. (2021). Late Neogene megariver captures and the Great Amazonian biotic interchange. Global and Planetary Change, 205, 103554.	North
Benites-Palomino et al. (2020a)	NORTH	2021	Male	Boivin, M., Marivaux, L., Aguirre-Diaz, W., Benites-Palomino, A., Billet, G., Pujos, F., Salas-Gismondi, R., Stutz, N. S., Tejada-Lara, J. V., Varas-Malca, R. M., Walton, A. H., & Antoine, P. O. (2021). Late middle Miocene caviomorph rodents from Tarapoto, Peruvian Amazonia. Plos one, 16(11), e0258455.	South
Benites-Palomino et al. (2020a)	NORTH	2021	Male	Suarez, C., Gelfo, J. N., Moreno-Bernal, J. W., & Velez-Juarbe, J. (2021). An early Miocene manatee from Colombia and the initial Sirenian invasion of freshwater ecosystems. Journal of South American Earth Sciences, 109, 103277.	South
Benites-Palomino et al. (2021b)	LATAM	2022	Male	Benites-Palomino, A., Velez-Juarbe, J., Altamirano-Sierra, A., Collareta, A., Carrillo-Briceño, J. D., & Urbina, M. (2022). Sperm whales (Physeteroidea) from the Pisco Formation, Peru, and their trophic role as fat sources for late Miocene sharks. Proceedings of the Royal Society B, 289(1977), 20220774. https://doi.org/10.1098/rspb.2022.0774	North
Benites-Palomino et al. (2021b)	LATAM	2021	Male	Ochoa, D., Salas-Gismondi, R., Devries, T. J., Baby, P., de Muizon, C., Altamirano, A., ... & Carré, M. (2021). Late Neogene evolution of the Peruvian margin and its ecosystems: a synthesis from the Sacaco record. International Journal of Earth Sciences, 110(3), 995-1025. https://doi.org/10.1007/s00531-021-02003-1	South
Benites-Palomino et al. (2021b)	LATAM	2022	Male	Coombs, E. J., Felice, R. N., Clavel, J., Park, T., Bennion, R. F., Churchill, M., Geisler, J. H., Beatty, B., & Goswami, A. (2022). The tempo of cetacean cranial evolution. Current Biology, 32(10), 2233-2247. https://doi.org/10.1016/j.cub.2022.04.060	North
Benites-Palomino et al. (2021b)	LATAM	2022	Male	Peri, E., Collareta, A., Aringhieri, G., Caramella, D., Foresi, L. M., & Bianucci, G. (2022). A new physeteroid cetacean from the Lower Miocene of southern Italy: CT imaging, retrodeformation, systematics and palaeobiology of a sperm whale from the Pietra leccese. Bollettino della Società Paleontologica Italiana, 61(2), 188. doi:10.4435/BSPI.2022.15	North
Benites-Palomino et al. (2021b)	LATAM	2022	Male	Benites-Palomino, A., Valenzuela-Toro, A. M., Figueroa-Bravo, C., Varas-Malca, R. M., Nielsen, S. N., Gutstein, C. S., & Carrillo-Biceño, J. D. (2022). A new marine mammal assemblage from central Chile reveals the Pliocene survival of true seals in South America. Historical Biology, 34(11), 2205-2217. https://doi.org/10.1080/08912963.2021.2007528	North
Benites-Palomino et al. (2021b)	LATAM	2022	Male	Parham, J. F., Barron, J. A., & Velez-Juarbe, J. (2022). Middle and late Miocene marine mammal assemblages from the Monterey Formation of Orange County, California. In Understanding the Monterey Formation and Similar Biosiliceous Units across Space and Time. Geological Society of America Special Paper 556.	North
Benites-Palomino et al. (2021b)	LATAM	2022	Male	Bianucci, G., & Collareta, A. (2022). An overview of the fossil record of cetaceans from the East Pisco Basin (Peru). Bollettino della Società Paleontologica Italiana, 61(1), 19-60. doi:10.4435/BSPI.2022.04	North
Benites-Palomino et al. (2022)	NORTH	2022	Male	Rule, J. P., & Fitzgerald, E. M. (2022). Pinniped (Mammalia: Carnivora) fossils from Black Rock, a new late Neogene vertebrate locality in Victoria, Australia. Palaeontologia Electronica, 25(3), 1-12. https://doi.org/10.26879/1235	North
Benites-Palomino et al. (2022)	NORTH	2022	Male	Valenzuela-Toro, A. M., & Pyenson, N. D. (2022). New Seal (Carnivora, Phocidae) Record from the Late Miocene–Pliocene of Guafo Island, Southern Chile. Ameghiniana, 59(5), 355-365. https://doi.org/10.5710/AMGH.06.07.2022.3498	North
Benites-Palomino et al. (2022b)	NORTH	2022	Male	Peri, E., Collareta, A., Aringhieri, G., Caramella, D., Foresi, L. M., & Bianucci, G. (2022). A new physeteroid cetacean from the Lower Miocene of southern Italy: CT imaging, retrodeformation, systematics and palaeobiology of a sperm whale from the Pietra leccese. Bollettino della Società Paleontologica Italiana, 61(2), 188. doi:10.4435/BSPI.2022.15	North
Benites-Palomino et al. (2022b)	NORTH	2022	Male	Collareta, A., Kindlimann, R., Baglioni, A., Landini, W., Sarti, G., Altamirano, A., ... & Bianucci, G. (2022). Dental Morphology, Palaeoecology and Palaeobiogeographic Significance of a New Species of Requiem Shark (Genus Carcharhinus) from the Lower Miocene of Peru (East Pisco Basin, Chilcatay Formation). Journal of Marine Science and Engineering, 10(10), 1466. https://doi.org/10.3390/jmse10101…	North
Bianucci et al. (2013)	NORTH	2022	Male	Hoorn, C., Boschman, L. M., Kukla, T., Sciumbata, M., & Val, P. (2022). The Miocene wetland of western Amazonia and its role in Neotropical biogeography. Botanical Journal of the Linnean Society, 199(1), 25-35. https://doi.org/10.1093/botlinnean/boab098	North
Bianucci et al. (2013)	NORTH	2017	Male	Jaramillo, C., Romero, I., D’Apolito, C., Bayona, G., Duarte, E., Louwye, S., ... & Wesselingh, F. P. (2017). Miocene flooding events of western Amazonia. Science advances, 3(5), e1601693. DOI: 10.1126/sciadv.160169	South
Bianucci et al. (2013)	NORTH	2015	Male	Boonstra, M., Ramos, M. I. F., Lammertsma, E. I., Antoine, P. O., & Hoorn, C. (2015). Marine connections of Amazonia: Evidence from foraminifera and dinoflagellate cysts (early to middle Miocene, Colombia/Peru). Palaeogeography, Palaeoclimatology, Palaeoecology, 417, 176-194. https://doi.org/10.1016/j.palaeo.2014.10.032	North
Bianucci et al. (2013)	NORTH	2021	Male	Ochoa, D., Salas-Gismondi, R., DeVries, T. J., Baby, P., de Muizon, C., Altamirano, A., ... & Carré, M. (2021). Late Neogene evolution of the Peruvian margin and its ecosystems: a synthesis from the Sacaco record. International Journal of Earth Sciences, 110, 995-1025. https://doi.org/10.1007/s00531-021-02003-1	South
Bianucci et al. (2013)	NORTH	2017	Male	Lambert, O., Bianucci, G., Urbina, M., & Geisler, J. H. (2017). A new inioid (Cetacea, Odontoceti, Delphinida) from the Miocene of Peru and the origin of modern dolphin and porpoise families. Zoological Journal of the Linnean Society, 179(4), 919-946. https://doi.org/10.1111/zoj.12479	North
Bianucci et al. (2013)	NORTH	2015	Male	Tejada‐Lara, J. V., Salas‐Gismondi, R., Pujos, F., Baby, P., Benammi, M., Brusset, S., ... & Antoine, P. O. (2015). Life in proto‐Amazonia: Middle Miocene mammals from the Fitzcarrald Arch (Peruvian Amazonia). Palaeontology, 58(2), 341-378. https://doi.org/10.1111/pala.12147	South
Bianucci et al. (2013)	NORTH	2017	Male	Antoine, P. O., Salas-Gismondi, R., Pujos, F., Ganerød, M., & Marivaux, L. (2017). Western Amazonia as a hotspot of mammalian biodiversity throughout the Cenozoic. Journal of Mammalian Evolution, 24, 5-17. https://doi.org/10.1007/s10914-016-9333-1	North
Bianucci et al. (2013)	NORTH	2020	Male	Bianucci, G., de Muizon, C., Urbina, M., & Lambert, O. (2020). Extensive diversity and disparity of the Early Miocene platanistoids (Cetacea, Odontoceti) in the southeastern Pacific (Chilcatay Formation, Peru). Life, 10(3), 27. https://doi.org/10.3390/life10030027	North
Bianucci et al. (2013)	NORTH	2015	Male	Tanaka, Y., & Fordyce, R. E. (2015). A new Oligo-Miocene dolphin from New Zealand: Otekaikea huata expands diversity of the early Platanistoidea. Palaeontologia electronica, 18(2), 1-71. https://doi.org/10.26879/518	North
Bianucci et al. (2013)	NORTH	2014	Male	Lambert, O., Bianucci, G., & Urbina, M. (2014). Huaridelphis raimondii, a new early Miocene Squalodelphinidae (Cetacea, odontoceti) from the Chilcatay Formation, Peru. Journal of Vertebrate Paleontology, 34(5), 987-1004. https://doi.org/10.1080/02724634.2014.858050	North
Bianucci et al. (2013)	NORTH	2018	Male	Bianucci, G., Bosio, G., Malinverno, E., De Muizon, C., Villa, I. M., Urbina, M., & Lambert, O. (2018). A new large squalodelphinid (Cetacea, Odontoceti) from Peru sheds light on the Early Miocene platanistoid disparity and ecology. Royal Society Open Science, 5(4), 172302. https://doi.org/10.1098/rsos.172302	North
Bianucci et al. (2013)	NORTH	2016	Male	Gross, M., Ramos, M. I. F., & Piller, W. E. (2016). A minute ostracod (Crustacea: Cytheromatidae) from the Miocene Solimões Formation (western Amazonia, Brazil): evidence for marine incursions?. Journal of Systematic Palaeontology, 14(7), 581-602. https://doi.org/10.1080/14772019.2015.1078850	North
Bianucci et al. (2013)	NORTH	2017	Male	Tanaka, Y., & Fordyce, R. E. (2017). Awamokoa tokarahi, a new basal dolphin in the Platanistoidea (late Oligocene, New Zealand). Journal of Systematic Palaeontology, 15(5), 365-386. https://doi.org/10.1080/14772019.2016.1202339	North
Bianucci et al. (2013)	NORTH	2022	Male	Boivin, M., Marivaux, L., Aguirre-Diaz, W., Andriolli Custódio, M., Benites-Palomino, A., Pujos, F., ... & Antoine, P. O. (2022). Eocene caviomorph rodents from Balsayacu (Peruvian Amazonia). PalZ, 96(1), 135-160. https://doi.org/10.1007/s12542-021-00551-0	South
Bianucci et al. (2013)	NORTH	2021	Male	Suarez, C., Gelfo, J. N., Moreno-Bernal, J. W., & Velez-Juarbe, J. (2021). An early Miocene manatee from Colombia and the initial Sirenian invasion of freshwater ecosystems. Journal of South American Earth Sciences, 109, 103277. https://doi.org/10.1016/j.jsames.2021.103277	South
Bianucci et al. (2013)	NORTH	2021	Male	Bisconti, M., Damarco, P., Tartarelli, G., Pavia, M., & Carnevale, G. (2021). A natural endocast of an early Miocene odontocete and its implications in cetacean brain evolution. Journal of Comparative Neurology, 529(6), 1198-1227. https://doi.org/10.1002/cne.25015	North
Bianucci et al. (2013)	NORTH	2015	Male	Bianucci, G., Urbina, M., & Lambert, O. (2015). A new record of Notocetus vanbenedeni (Squalodelphinidae, Odontoceti, Cetacea) from the Early Miocene of Peru. Comptes Rendus Palevol, 14(1), 5-13. https://doi.org/10.1016/j.crpv.2014.08.003	North
Bianucci et al. (2013)	NORTH	2015	Male	Pyenson, N. D., Vélez-Juarbe, J., Gutstein, C. S., Little, H., Vigil, D., & O’Dea, A. (2015). Isthminia panamensis, a new fossil inioid (Mammalia, Cetacea) from the Chagres Formation of Panama and the evolution of ‘river dolphins’ in the Americas. PeerJ, 3, e1227. DOI: 10.7717/peerj.1227	North
Bianucci et al. (2013)	NORTH	2016	Male	Boersma, A. T., & Pyenson, N. D. (2016). Arktocara yakataga, a new fossil odontocete (Mammalia, Cetacea) from the Oligocene of Alaska and the antiquity of Platanistoidea. PeerJ, 4, e2321. DOI: 10.7717/peerj.2321	North
Bianucci et al. (2013)	NORTH	2020	Male	Benites-Palomino, A., Aguirre-Fernández, G., Moreno-Bernal, J. W., Vanegas, A., & Jaramillo, C. (2020). Miocene freshwater dolphins from La Venta, Huila, Colombia suggest independent invasions of riverine environments in tropical South America. Journal of Vertebrate Paleontology, 40(5), e1812078. https://doi.org/10.1080/02724634.2020.1812078	North
Bianucci et al. (2013)	NORTH	2019	Male	Cuitiño, J. I., Buono, M. R., Viglino, M., Farroni, N. D., & Bessone, S. (2019). Factors affecting the preservation and distribution of cetaceans in the lower Miocene Gaiman Formation of Patagonia, Argentina. Palaeogeography, Palaeoclimatology, Palaeoecology, 526, 110-125. https://doi.org/10.1016/j.palaeo.2019.03.013	South
Bianucci et al. (2013)	NORTH	2017	Male	Berta, A. (2017). The rise of marine mammals: 50 million years of evolution. JHU Press.	North
Bianucci et al. (2013)	NORTH	2017	Male	Aguirre-Fernández, G., Carrillo-Briceño, J. D., Sánchez, R., Amson, E., & Sánchez-Villagra, M. R. (2017). Fossil cetaceans (mammalia, cetacea) from the neogene of Colombia and Venezuela. Journal of Mammalian Evolution, 24, 71-90. https://doi.org/10.1007/s10914-016-9353-x	North
Bianucci et al. (2013)	NORTH	2017	Male	Boersma, A. T., McCurry, M. R., & Pyenson, N. D. (2017). A new fossil dolphin Dilophodelphis fordycei provides insight into the evolution of supraorbital crests in Platanistoidea (Mammalia, Cetacea). Royal Society Open Science, 4(5), 170022. https://doi.org/10.1098/rsos.170022	North
Bianucci et al. (2013)	NORTH	2016	Male	D'Apolito, C. (2016). Landscape evolution in Western Amazonia: palynostratigraphy, palaeoenvironments and diversity of the miocence Solimões formation, Brazil (Doctoral dissertation, University of Birmingham).	North
Bianucci et al. (2013)	NORTH	2021	Male	Carrillo-Briceño, J. D., Aguilera, O. A., Benites-Palomino, A., Hsiou, A. S., Birindelli, J. L., Adnet, S., ... & Scheyer, T. M. (2021). A historical vertebrate collection from the Middle Miocene of the Peruvian Amazon. Swiss Journal of Palaeontology, 140(1), 1-30. https://doi.org/10.1186/s13358-021-00239-7	North
Bianucci et al. (2013)	NORTH	2018	Male	Lambert, O., Auclair, C., Cauxeiro, C., Lopez, M., & Adnet, S. (2018). A close relative of the Amazon river dolphin in marine deposits: a new Iniidae from the late Miocene of Angola. PeerJ, 6, e5556. DOI: 10.7717/peerj.5556	North
Bianucci et al. (2013)	NORTH	2020	Male	Collareta, A., Di Cencio, A., Ricci, R., & Bianucci, G. (2020). The shark-toothed dolphin Squalodon (Cetacea: Odontoceti) from the remarkable Montagna della Majella marine vertebrate assemblage (Bolognano Formation, central Italy). Carnets Geol., 20(02), 19.	North
Bianucci et al. (2013)	NORTH	2017	Male	Godfrey, S. J., Barnes, L. G., & Lambert, O. (2017). The Early Miocene odontocete Araeodelphis natator Kellogg, 1957 (Cetacea; Platanistidae), from the Calvert Formation of Maryland, USA. Journal of Vertebrate Paleontology, 37(2), e1278607. https://doi.org/10.1080/02724634.2017.1278607	North
Bianucci et al. (2013)	NORTH	2022	Male	Schwarzhans, W. W., Aguilera, O. A., Scheyer, T. M., & Carrillo-Briceño, J. D. (2022). Fish otoliths from the middle Miocene Pebas Formation of the Peruvian Amazon. Swiss Journal of Palaeontology, 141(1), 1-15. https://doi.org/10.1186/s13358-022-00243-5	North
Bianucci et al. (2013)	NORTH	2015	Male	Boessenecker, R. W., & Poust, A. W. (2015). Freshwater occurrence of the extinct dolphin Parapontoporia (Cetacea: Lipotidae) from the upper Pliocene nonmarine Tulare Formation of California. Palaeontology, 58(3), 489-496. https://doi.org/10.1111/pala.12153	North
Bianucci et al. (2013)	NORTH	2020	Male	Nelson, M. D., & Uhen, M. D. (2020). A new platanistoid, Perditicetus yaconensis gen. et sp. nov.(Cetacea, Odontoceti), from the Chattian–Aquitanian Nye Formation of Oregon. Journal of Systematic Palaeontology, 18(18), 1497-1517. https://doi.org/10.1080/14772019.2020.1783379	North
Bianucci et al. (2013)	NORTH	2019	Male	Viglino, M. (2019). Sistemática, filogenia y paleobiología de Notocetus vanbenedeni del Mioceno temprano de Patagonia y la evolución de los Platanistoidea (Mammalia, Cetacea, Odontoceti) (Doctoral dissertation, Universidad de Buenos Aires).	South
Bianucci et al. (2013)	NORTH	2018	Male	Schouten, S., & Post, K. (2018). Wat een oproep kan opleveren! De eerste melding van fossielen van langsnuitrivierdolfijnen (Pomatodelphininae Barnes, 2002) voor Nederland. Afzettingen, 39(1), 23-26.	North
Bianucci et al. (2013)	NORTH	2022	Male	Carrasco Zúñiga, P. A. (2022). ¿ Existieron delfines de río en la costa peruana hace~ 6 millones de años? El hábitat del delfín Pliopontos littoralis del Mioceno tardío de la Formación Pisco, Arequipa, Perú. Bachelor Thesis. Universidad Peruana Cayetano Heredia.	South
Bianucci et al. (2018a)	NORTH	2020	Male	Bosio, G., Malinverno, E., Collareta, A., Di Celma, C., Gioncada, A., Parente, M., ... & Bianucci, G. (2020). Strontium Isotope Stratigraphy and the thermophilic fossil fauna from the middle Miocene of the East Pisco Basin (Peru). Journal of South American Earth Sciences, 97, 102399. https://doi.org/10.1016/j.jsames.2019.102399	North
Bianucci et al. (2018a)	NORTH	2020	Male	Dominici, S., Danise, S., Cau, S., & Freschi, A. (2020). The awkward record of fossil whales. Earth-Science Reviews, 205, 103057. https://doi.org/10.1016/j.earscirev.2019.103057	North
Bianucci et al. (2018a)	NORTH	2022	Male	Bianucci, G., & Collareta, A. (2022). An overview of the fossil record of cetaceans from the East Pisco Basin (Peru). Boll. Soc. PaleontoI. Ital, 61, 20. DOI:10.4435/BSPI.2022.04	North
Bianucci et al. (2018a)	NORTH	2018	Male	Bianucci, G., Collareta, A., Bosio, G., Landini, W., Gariboldi, K., Gioncada, A., ... & Di Celma, C. (2018). Taphonomy and palaeoecology of the lower Miocene marine vertebrate assemblage of Ullujaya (Chilcatay Formation, East Pisco Basin, southern Peru). Palaeogeography, Palaeoclimatology, Palaeoecology, 511, 256-279. https://doi.org/10.1016/j.palaeo.2018.08.013	North
Bianucci et al. (2018a)	NORTH	2021	Male	Kočí, T., Bosio, G., Collareta, A., Sanfilippo, R., Ekrt, B., Urbina, M., & Malinverno, E. (2021). First report on the cirratulid (Annelida, Polychaeta) reefs from the Miocene Chilcatay and Pisco Formations (East Pisco Basin, Peru). Journal of South American Earth Sciences, 107, 103042. https://doi.org/10.1016/j.jsames.2020.103042	North
Bianucci et al. (2018a)	NORTH	2021	Male	DeVries, T. J., Barron, J. A., Urbina-Schmitt, M., Ochoa, D., Esperante, R., & Snee, L. W. (2021). The Miocene stratigraphy of the Laberinto area (Río Ica Valley) and its bearing on the geological history of the East Pisco Basin (south-central Peru). Journal of South American Earth Sciences, 111, 103458. https://doi.org/10.1016/j.jsames.2021.103458	North
Bianucci et al. (2018a)	NORTH	2022	Male	Di Celma, C., Pierantoni, P. P., Volatili, T., Molli, G., Mazzoli, S., Sarti, G., ... & Bianucci, G. (2022). Towards deciphering the Cenozoic evolution of the East Pisco Basin (southern Peru). Journal of Maps, 1-16. https://doi.org/10.1080/17445647.2022.2072780	North
Bianucci et al. (2018a)	NORTH	2019	Male	Di Celma, C., Pierantoni, P. P., Malinverno, E., Collareta, A., Lambert, O., Landini, W., ... & Bianucci, G. (2019). Allostratigraphy and paleontology of the lower Miocene Chilcatay Formation in the Zamaca area, East Pisco basin, southern Peru. Journal of Maps, 15(2), 393-405. https://doi.org/10.1080/17445647.2019.1604439	North
Bianucci et al. (2018a)	NORTH	2019	Male	Landini, W., Collareta, A., Di Celma, C., Malinverno, E., Urbina, M., & Bianucci, G. (2019). The early Miocene elasmobranch assemblage from Zamaca (Chilcatay Formation, Peru). Journal of South American Earth Sciences, 91, 352-371. https://doi.org/10.1016/j.jsames.2018.08.004	North
Bianucci et al. (2018a)	NORTH	2020	Male	Bianucci, G., de Muizon, C., Urbina, M., & Lambert, O. (2020). Extensive diversity and disparity of the Early Miocene platanistoids (Cetacea, Odontoceti) in the southeastern Pacific (Chilcatay Formation, Peru). Life, 10(3), 27. https://doi.org/10.3390/life10030027	North
Bianucci et al. (2018a)	NORTH	2020	Male	Lambert, O., de Muizon, C., Urbina, M., & Bianucci, G. (2020). A new longirostrine sperm whale (Cetacea, Physeteroidea) from the lower Miocene of the Pisco Basin (southern coast of Peru). Journal of Systematic Palaeontology, 18(20), 1707-1742. https://doi.org/10.1080/14772019.2020.1805520	North
Bianucci et al. (2018a)	NORTH	2022	Male	Bosio, G., Bianucci, G., Collareta, A., Landini, W., Urbina, M., & Di Celma, C. (2022). Ultrastructure, composition, and 87Sr/86Sr dating of shark teeth from lower Miocene sediments of southwestern Peru. Journal of South American Earth Sciences, 118, 103909. https://doi.org/10.1016/j.jsames.2022.103909	North
Bianucci et al. (2018a)	NORTH	2021	Male	Bisconti, M., Damarco, P., Tartarelli, G., Pavia, M., & Carnevale, G. (2021). A natural endocast of an early Miocene odontocete and its implications in cetacean brain evolution. Journal of Comparative Neurology, 529(6), 1198-1227. https://doi.org/10.1002/cne.25015	North
Bianucci et al. (2018a)	NORTH	2022	Male	Aguirre-Fernández, G., Jost, J., & Hilfiker, S. (2022). First records of extinct kentriodontid and squalodelphinid dolphins from the Upper Marine Molasse (Burdigalian age) of Switzerland and a reappraisal of the Swiss cetacean fauna. PeerJ, 10, e13251. DOI: 10.7717/peerj.13251	North
Bianucci et al. (2018a)	NORTH	2020	Male	Benites-Palomino, A., Aguirre-Fernández, G., Moreno-Bernal, J. W., Vanegas, A., & Jaramillo, C. (2020). Miocene freshwater dolphins from La Venta, Huila, Colombia suggest independent invasions of riverine environments in tropical South America. Journal of Vertebrate Paleontology, 40(5), e1812078. https://doi.org/10.1080/02724634.2020.1812078	North
Bianucci et al. (2018a)	NORTH	2019	Male	Viglino, M., Buono, M. R., Fordyce, R. E., Cuitiño, J. I., & Fitzgerald, E. M. (2019). Anatomy and phylogeny of the large shark-toothed dolphin Phoberodon arctirostris Cabrera, 1926 (Cetacea: Odontoceti) from the early Miocene of Patagonia (Argentina). Zoological Journal of the Linnean Society, 185(2), 511-542. https://doi.org/10.1093/zoolinnean/zly053	South
Bianucci et al. (2018a)	NORTH	2021	Male	Lambert, O., de Muizon, C., Varas-Malca, R. M., Urbina, M., & Bianucci, G. (2021). Eurhinodelphinids from the early Miocene of Peru: First unambiguous records of these hyper-longirostrine dolphins outside the North Atlantic realm. Rivista Italiana di Paleontologia e Stratigrafia, 127(1).	North
Bianucci et al. (2018a)	NORTH	2022	Male	Collareta, A., Kindlimann, R., Baglioni, A., Landini, W., Sarti, G., Altamirano, A., ... & Bianucci, G. (2022). Dental Morphology, Palaeoecology and Palaeobiogeographic Significance of a New Species of Requiem Shark (Genus Carcharhinus) from the Lower Miocene of Peru (East Pisco Basin, Chilcatay Formation). Journal of Marine Science and Engineering, 10(10), 1466. https://doi.org/10.3390/jmse10101…	North
Bianucci et al. (2018a)	NORTH	2021	Male	Viglino, M., Gaetán, C. M., Cuitiño, J. I., & Buono, M. R. (2021). First toothless platanistoid from the early Miocene of Patagonia: the golden age of diversification of the Odontoceti. Journal of Mammalian Evolution, 28(2), 337-358. https://doi.org/10.1007/s10914-020-09505-w	South
Bianucci et al. (2018a)	NORTH	2022	Male	Viglino, M., Buono, M. R., Tanaka, Y., Cuitiño, J. I., & Fordyce, R. E. (2022). Unravelling the identity of the platanistoid Notocetus vanbenedeni Moreno, 1892 (Cetacea, Odontoceti) from the early Miocene of Patagonia (Argentina). Journal of Systematic Palaeontology, 20(1), 2082890. https://doi.org/10.1080/14772019.2022.2082890	South
Bianucci et al. (2018a)	NORTH	2020	Male	Collareta, A., Di Cencio, A., Ricci, R., & Bianucci, G. (2020). The shark-toothed dolphin Squalodon (Cetacea: Odontoceti) from the remarkable Montagna della Majella marine vertebrate assemblage (Bolognano Formation, central Italy). Carnets Geol., 20(02), 19. DOI 10.4267/2042/70716	North
Bianucci et al. (2018a)	NORTH	2018	Male	Gaetán, C. M., Buono, M. R., & Gaetano, L. C. (2018). Prosqualodon australis (Cetacea: Odontoceti) from the early Miocene of Patagonia, Argentina: redescription and phylogenetic analysis. Ameghiniana, 56(1), 1-27. https://doi.org/10.5710/AMGH.21.11.2018.3208	South
Bianucci et al. (2018a)	NORTH	2020	Male	Bosio, G., Gioncada, A., Di Celma, C., Villa, I. M., Pichavant, M., Urbina, M., & Bianucci, G. (2020). Two-mica rhyolitic tephra in the East Pisco Basin (Peru): new age and dispersion constraints for the eruptions of the Eastern Cordillera of Central Andes. Bulletin of volcanology, 82, 1-22. https://doi.org/10.1007/s00445-020-1373-y	North
Bianucci et al. (2018a)	NORTH	2019	Male	Samonds, K. E., & Fordyce, R. E. (2019). The first pre-Pleistocene cetacean from Madagascar, western Indian Ocean. Journal of African Earth Sciences, 151, 184-188. https://doi.org/10.1016/j.jafrearsci.2018.12.015	North
Bianucci et al. (2018a)	NORTH	2018	Male	Kimura, T. (2018). First squalodelphinid from the early Miocene of the Pacific realm in the Northern Hemisphere. Journal of Vertebrate Paleontology, 38(4), 1-6. https://doi.org/10.1080/02724634.2018.1493595	North
Bianucci et al. (2018a)	NORTH	2021	Male	Coste, A. M. A. (2021). Daunting Dentitions: Relationships and functional morphology of three new Oligocene dolphins with tusk-like teeth from New Zealand (Doctoral dissertation, University of Otago).	North
Bianucci et al. (2018a)	NORTH	2019	Male	Viglino, M. (2019). Sistemática, filogenia y paleobiología de Notocetus vanbenedeni del Mioceno temprano de Patagonia y la evolución de los Platanistoidea (Mammalia, Cetacea, Odontoceti) (Doctoral dissertation, Universidad de Buenos Aires).	South
Bianucci et al. (2016)	NORTH	2017	Male	Hocking, D. P., Marx, F. G., Park, T., Fitzgerald, E. M., & Evans, A. R. (2017). A behavioural framework for the evolution of feeding in predatory aquatic mammals. Proceedings of the Royal Society B: Biological Sciences, 284(1850), 20162750. https://doi.org/10.1098/rspb.2016.2750	North
Bianucci et al. (2016)	NORTH	2021	Male	Sander, P. M., Griebeler, E. M., Klein, N., Juarbe, J. V., Wintrich, T., Revell, L. J., & Schmitz, L. (2021). Early giant reveals faster evolution of large body size in ichthyosaurs than in cetaceans. Science, 374(6575), eabf5787.	North
Bianucci et al. (2016)	NORTH	2020	Male	Bosio, G., Malinverno, E., Collareta, A., Di Celma, C., Gioncada, A., Parente, M., ... & Bianucci, G. (2020). Strontium Isotope Stratigraphy and the thermophilic fossil fauna from the middle Miocene of the East Pisco Basin (Peru). Journal of South American Earth Sciences, 97, 102399. https://doi.org/10.1016/j.jsames.2019.102399	North
Bianucci et al. (2016)	NORTH	2020	Male	Dominici, S., Danise, S., Cau, S., & Freschi, A. (2020). The awkward record of fossil whales. Earth-Science Reviews, 205, 103057. https://doi.org/10.1016/j.earscirev.2019.103057	North
Bianucci et al. (2016)	NORTH	2017	Male	Di Celma, C., Malinverno, E., Bosio, G., Collareta, A., Gariboldi, K., Gioncada, A., ... & Bianucci, G. (2017). Sequence stratigraphy and paleontology of the upper Miocene Pisco Formation along the western side of the lower Ica valley (Ica Desert, Peru). Rivista Italiana di Paleontologia e Stratigrafia, 123(2), 255-273.	North
Bianucci et al. (2016)	NORTH	2022	Male	Benites-Palomino, A., Velez-Juarbe, J., Altamirano-Sierra, A., Collareta, A., Carrillo-Briceño, J. D., & Urbina, M. (2022). Sperm whales (Physeteroidea) from the Pisco Formation, Peru, and their trophic role as fat sources for late Miocene sharks. Proceedings of the Royal Society B, 289(1977), 20220774. https://doi.org/10.1098/rspb.2022.0774	North
Bianucci et al. (2016)	NORTH	2021	Male	Collareta, A., Lambert, O., Marx, F. G., de Muizon, C., Varas-Malca, R., Landini, W., ... & Bianucci, G. (2021). Vertebrate palaeoecology of the Pisco Formation (Miocene, Peru): glimpses into the ancient Humboldt Current ecosystem. Journal of Marine Science and Engineering, 9(11), 1188. https://doi.org/10.3390/jmse9111188	North
Bianucci et al. (2016)	NORTH	2020	Male	Berta, A., & Lanzetti, A. (2020). Feeding in marine mammals: an integration of evolution and ecology through time. Palaeontologia Electronica, 23(2), 1-42. https://doi.org/10.26879/951	North
Bianucci et al. (2016)	NORTH	2018	Male	Di Celma, C., Malinverno, E., Bosio, G., Gariboldi, K., Collareta, A., Gioncada, A., ... & Bianucci, G. (2018). Intraformational unconformities as a record of late Miocene eustatic falls of sea level in the Pisco Formation (southern Peru). Journal of Maps, 14(2), 607-619. https://doi.org/10.1080/17445647.2018.1517701	North
Bianucci et al. (2016)	NORTH	2021	Male	Collareta, A., Di Celma, C., Bosio, G., Pierantoni, P. P., Malinverno, E., Lambert, O., ... & Bianucci, G. (2021). Distribution and paleoenvironmental framework of middle Miocene marine vertebrates along the western side of the lower Ica Valley (East Pisco Basin, Peru). Journal of Maps, 17(2), 7-17. https://doi.org/10.1080/17445647.2020.1850535	North
Bianucci et al. (2016)	NORTH	2021	Male	Kočí, T., Bosio, G., Collareta, A., Sanfilippo, R., Ekrt, B., Urbina, M., & Malinverno, E. (2021). First report on the cirratulid (Annelida, Polychaeta) reefs from the Miocene Chilcatay and Pisco Formations (East Pisco Basin, Peru). Journal of South American Earth Sciences, 107, 103042. https://doi.org/10.1016/j.jsames.2020.103042	North
Bianucci et al. (2016)	NORTH	2022	Male	Di Celma, C., Pierantoni, P. P., Volatili, T., Molli, G., Mazzoli, S., Sarti, G., ... & Bianucci, G. (2022). Towards deciphering the Cenozoic evolution of the East Pisco Basin (southern Peru). Journal of Maps, 1-16. https://doi.org/10.1080/17445647.2022.2072780	North
Bianucci et al. (2016)	NORTH	2019	Male	Di Celma, C., Pierantoni, P. P., Malinverno, E., Collareta, A., Lambert, O., Landini, W., ... & Bianucci, G. (2019). Allostratigraphy and paleontology of the lower Miocene Chilcatay Formation in the Zamaca area, East Pisco basin, southern Peru. Journal of Maps, 15(2), 393-405. https://doi.org/10.1080/17445647.2019.1604439	North
Bianucci et al. (2016)	NORTH	2019	Male	Landini, W., Collareta, A., Di Celma, C., Malinverno, E., Urbina, M., & Bianucci, G. (2019). The early Miocene elasmobranch assemblage from Zamaca (Chilcatay Formation, Peru). Journal of South American Earth Sciences, 91, 352-371. https://doi.org/10.1016/j.jsames.2018.08.004	North
Bianucci et al. (2016)	NORTH	2020	Male	Bianucci, G., de Muizon, C., Urbina, M., & Lambert, O. (2020). Extensive diversity and disparity of the Early Miocene platanistoids (Cetacea, Odontoceti) in the southeastern Pacific (Chilcatay Formation, Peru). Life, 10(3), 27. https://doi.org/10.3390/life10030027	North
Bianucci et al. (2016)	NORTH	2021	Male	Malinverno, E., Bosio, G., Di Celma, C., Gariboldi, K., Gioncada, A., Pierantoni, P. P., ... & Bianucci, G. (2021). (Bio) stratigraphic overview and paleoclimatic-paleoceanographic implications of the middle-upper Eocene deposits from the Ica River Valley (East Pisco Basin, Peru). Palaeogeography, Palaeoclimatology, Palaeoecology, 578, 110567.	North
Bianucci et al. (2016)	NORTH	2020	Male	Lambert, O., de Muizon, C., Urbina, M., & Bianucci, G. (2020). A new longirostrine sperm whale (Cetacea, Physeteroidea) from the lower Miocene of the Pisco Basin (southern coast of Peru). Journal of Systematic Palaeontology, 18(20), 1707-1742. https://doi.org/10.1080/14772019.2020.1805520	North
Bianucci et al. (2016)	NORTH	2018	Male	Lambert, O., de Muizon, C., Malinverno, E., Celma, C. D., Urbina, M., & Bianucci, G. (2018). A new odontocete (toothed cetacean) from the Early Miocene of Peru expands the morphological disparity of extinct heterodont dolphins. Journal of Systematic Palaeontology, 16(12), 981-1016. https://doi.org/10.1080/14772019.2017.1359689	North
Bianucci et al. (2016)	NORTH	2018	Male	Gioncada, A., Petrini, R., Bosio, G., Gariboldi, K., Collareta, A., Malinverno, E., ... & Bianucci, G. (2018). Insights into the diagenetic environment of fossil marine vertebrates of the Pisco Formation (late Miocene, Peru) from mineralogical and Sr-isotope data. Journal of South American Earth Sciences, 81, 141-152. https://doi.org/10.1016/j.jsames.2017.11.014	North
Bianucci et al. (2016)	NORTH	2017	Male	Landini, W., Collareta, A., Pesci, F., Di Celma, C., Urbina, M., & Bianucci, G. (2017). A secondary nursery area for the copper shark Carcharhinus brachyurus from the late Miocene of Peru. Journal of South American Earth Sciences, 78, 164-174. https://doi.org/10.1016/j.jsames.2017.07.003	North
Bianucci et al. (2016)	NORTH	2021	Male	Sanfilippo, R., Kočí, T., Bosio, G., Collareta, A., Ekrt, B., Malinverno, E., ... & Bianucci, G. (2021). An investigation of vermetid reefs from the Miocene of Peru, with the description of a new species. Journal of South American Earth Sciences, 108, 103233. https://doi.org/10.1016/j.jsames.2021.103233	North
Bianucci et al. (2016)	NORTH	2017	Male	Collareta, A., Lambert, O., de Muizon, C., Urbina, M., & Bianucci, G. (2017). Koristocetus pescei gen. et sp. nov., a diminutive sperm whale (Cetacea: Odontoceti: Kogiidae) from the late Miocene of Peru. Fossil Record, 20(2), 259-278. https://doi.org/10.5194/fr-20-259-2017	North
Bianucci et al. (2016)	NORTH	2018	Male	Boessenecker, R. W., & Churchill, M. (2018). The last of the desmatophocid seals: a new species of Allodesmus from the upper Miocene of Washington, USA, and a revision of the taxonomy of Desmatophocidae. Zoological Journal of the Linnean Society, 184(1), 211-235. https://doi.org/10.1093/zoolinnean/zlx098	North
Bianucci et al. (2016)	NORTH	2022	Male	Bianucci, G., & Collareta, A. (2022). An overview of the fossil record of cetaceans from the East Pisco Basin (Peru). Boll. Soc. PaleontoI. Ital, 61, 20. DOI:10.4435/BSPI.2022.04	North
Bianucci et al. (2016)	NORTH	2019	Male	Bosio, G., Gioncada, A., Malinverno, E., Di Celma, C., Villa, I. M., Cataldi, G., ... & Bianucci, G. (2019). Chemical and petrographic fingerprinting of volcanic ashes as a tool for high-resolution stratigraphy of the upper Miocene Pisco Formation (Peru). Journal of the Geological Society, 176(1), 13-28. https://doi.org/10.1144/jgs2018-071	North
Bianucci et al. (2016)	NORTH	2018	Male	Ramassamy, B., Lambert, O., Collareta, A., Urbina, M., & Bianucci, G. (2018). Description of the skeleton of the fossil beaked whale Messapicetus gregarius: searching potential proxies for deep-diving abilities. Fossil Record, 21(1), 11-32. https://doi.org/10.5194/fr-21-11-2018	North
Bianucci et al. (2016)	NORTH	2021	Male	Kawatani, A., & Kohno, N. (2021). The oldest fossil record of the extant genus Berardius (Odontoceti, Ziphiidae) from the Middle to Late Miocene boundary of the western North Pacific. Royal Society open science, 8(3), 201152. https://doi.org/10.1098/rsos.201152	North
Bianucci et al. (2016)	NORTH	2017	Male	Tsai, C. H., Collareta, A., Fitzgerald, E. M., Marx, F. G., Kohno, N., Bosselaers, M., ... & Bianucci, G. (2017). Northern pygmy right whales highlight Quaternary marine mammal interchange. Current Biology, 27(19), R1058-R1059. https://doi.org/10.1016/j.cub.2017.08.056	North
Bianucci et al. (2016)	NORTH	2017	Male	Berta, A. (2017). The rise of marine mammals: 50 million years of evolution. JHU Press.	North
Bianucci et al. (2016)	NORTH	2018	Male	Lambert, O., Godfrey, S. J., & Fitzgerald, E. M. (2018). Yaquinacetus meadi, a new latest Oligocene–early Miocene dolphin (Cetacea, Odontoceti, Squaloziphiidae, fam. nov.) from the Nye Mudstone (Oregon, USA). Journal of Vertebrate Paleontology, 38(6), e1559174. https://doi.org/10.1080/02724634.2018.1559174	North
Bianucci et al. (2016)	NORTH	2022	Male	Collareta, A., Kindlimann, R., Baglioni, A., Landini, W., Sarti, G., Altamirano, A., ... & Bianucci, G. (2022). Dental Morphology, Palaeoecology and Palaeobiogeographic Significance of a New Species of Requiem Shark (Genus Carcharhinus) from the Lower Miocene of Peru (East Pisco Basin, Chilcatay Formation). Journal of Marine Science and Engineering, 10(10), 1466. https://doi.org/10.3390/jmse10101…	North
Bianucci et al. (2016)	NORTH	2018	Male	Gaetán, C. M., Buono, M. R., & Gaetano, L. C. (2018). Prosqualodon australis (Cetacea: Odontoceti) from the early Miocene of Patagonia, Argentina: redescription and phylogenetic analysis. Ameghiniana, 56(1), 1-27. https://doi.org/10.5710/AMGH.21.11.2018.3208	South
Bianucci et al. (2016)	NORTH	2019	Male	Bianucci, G., Llàcer, S., Cardona, J. Q., Collareta, A., & Florit, A. R. (2019). A new beaked whale record from the upper Miocene of Menorca, Balearic Islands, based on CT-scan analysis of limestone slabs. Acta Palaeontologica Polonica, 64(2). https://doi.org/10.4202/app.00593.2019	North
Bianucci et al. (2016)	NORTH	2021	Male	Benites-Palomino, A., Reyes-Cespedes, A. E., Aguirre-Fernández, G., Sánchez, R., Carrillo-Briceño, J. D., & Sánchez-Villagra, M. R. (2021). A stem delphinidan from the Caribbean region of Venezuela. Swiss Journal of Palaeontology, 140(1), 1-12. https://doi.org/10.1186/s13358-021-00217-z	North
Bianucci et al. (2016)	NORTH	2018	Male	Lambert, O., De Muizon, C., Duhamel, G., & van Der Plicht, J. (2018). Neogene and Quaternary fossil remains of beaked whales (Cetacea, Odontoceti, Ziphiidae) from deep-sea deposits off Crozet and Kerguelen islands, Southern Ocean. Geodiversitas, 40(2), 135-140. https://doi.org/10.5252/geodiversitas2018v40a6	North
Bianucci et al. (2016)	NORTH	2017	Male	Post, K., & Bosselaers, M. (2017). Cetacean fossils from a 1961 expedition at the Schelde estuary, province of Zeeland, The Netherlands. Cainozoic research, 17(1), 11-21.	North
Bianucci et al. (2016)	NORTH	2022	Male	川谷文子, & カワタニアヤコ. (2022). The Emergence of Extant Deep-diving Whales in the Miocene of the Western North Pacific. (Doctoral Dissertation, University of Tsukuba)	North
Bianucci et al. (2016)	NORTH	2021	Male	Feyrer, L. (2021). Nothern bottlenose whales in Canada: The story of exploitation, conservation, and recovery. (Doctoral Dissertation, Dalhousie University)	North
Bianucci et al. (2016)	NORTH	2020	Male	Bakker, H., & Post, K. (2020). Records of beaked whales Ziphirostrum and Aporotus (Odontoceti, Ziphiidae) from the Miocene of the Netherlands. Deinsea, 19, 17-26.	North
Bianucci et al. (2016)	NORTH	2021	Male	Muller, M. K. (2021). Comparative anatomy and functional morphology of the forelimb in cetaceans from New Zealand (Doctoral dissertation, University of Otago).	North
Bianucci et al. (2016)	NORTH	2017	Male	Miján, I., Louwye, S., & Lambert, O. (2017). A new Beneziphius beaked whale from the ocean floor off Galicia, Spain and biostratigraphic reassessment of the type species. Acta Palaeontologica Polonica, 62(1), 211-220. https://doi.org/10.4202/app.00309.2016	North
Bianucci et al. (2016)	NORTH	2019	Male	Ramassamy, B., & Lauridsen, H. (2019). A new specimen of Ziphiidae (Cetacea, Odontoceti) from the late Miocene of Denmark with morphological evidence for suction feeding behaviour. Royal Society Open Science, 6(10), 191347. https://doi.org/10.1098/rsos.191347	North
Bianucci et al. (2016)	NORTH	2019	Male	Tanaka, Y., Watanabe, M., & Kimura, M. (2019). Crown beaked whale fossils from the Chepotsunai Formation (latest Miocene) of Tomamae Town, Hokkaido, Japan. Palaeontologia Electronica, 22(2), 31. https://doi.org/10.26879/897	North
Bianucci et al. (2016)	NORTH	2019	Male	Viglino, M. (2019). Sistemática, filogenia y paleobiología de Notocetus vanbenedeni del Mioceno temprano de Patagonia y la evolución de los Platanistoidea (Mammalia, Cetacea, Odontoceti) (Doctoral dissertation, Universidad de Buenos Aires).	South
Bianucci et al. (2016)	NORTH	2018	Male	Benites Palomino, A. M. (2018). Anatomía craneana y posición filogenética de un nuevo cachalote enano (Odontoceti: Kogiidae) del mioceno tardío de la formación Pisco, Arequipa, Perú. (Thesis)	South
Bianucci et al. (2015)	NORTH	2020	Male	Bosio, G., Malinverno, E., Collareta, A., Di Celma, C., Gioncada, A., Parente, M., ... & Bianucci, G. (2020). Strontium Isotope Stratigraphy and the thermophilic fossil fauna from the middle Miocene of the East Pisco Basin (Peru). Journal of South American Earth Sciences, 97, 102399. https://doi.org/10.1016/j.jsames.2019.102399	North
Bianucci et al. (2015)	NORTH	2022	Male	Bianucci, G., & Collareta, A. (2022). An overview of the fossil record of cetaceans from the East Pisco Basin (Peru). Boll. Soc. PaleontoI. Ital, 61, 20. DOI:10.4435/BSPI.2022.04	North
Bianucci et al. (2015)	NORTH	2018	Male	Bianucci, G., Collareta, A., Bosio, G., Landini, W., Gariboldi, K., Gioncada, A., ... & Di Celma, C. (2018). Taphonomy and palaeoecology of the lower Miocene marine vertebrate assemblage of Ullujaya (Chilcatay Formation, East Pisco Basin, southern Peru). Palaeogeography, Palaeoclimatology, Palaeoecology, 511, 256-279. https://doi.org/10.1016/j.palaeo.2018.08.013	North
Bianucci et al. (2015)	NORTH	2016	Male	Bianucci, G., Di Celma, C., Landini, W., Post, K., Tinelli, C., de Muizon, C., ... & Lambert, O. (2016). Distribution of fossil marine vertebrates in Cerro Colorado, the type locality of the giant raptorial sperm whale Livyatan melvillei (Miocene, Pisco Formation, Peru). Journal of Maps, 12(3), 543-557. https://doi.org/10.1080/17445647.2015.1048315	North
Bianucci et al. (2015)	NORTH	2018	Male	Di Celma, C., Malinverno, E., Collareta, A., Bosio, G., Gariboldi, K., Lambert, O., ... & Bianucci, G. (2018). Facies analysis, stratigraphy and marine vertebrate assemblage of the lower Miocene Chilcatay Formation at Ullujaya (Pisco basin, Peru). Journal of Maps, 14(2), 257-268. https://doi.org/10.1080/17445647.2018.1456490	North
Bianucci et al. (2015)	NORTH	2016	Male	Bianucci, G., Di Celma, C., Collareta, A., Landini, W., Post, K., Tinelli, C., ... & Lambert, O. (2016). Fossil marine vertebrates of Cerro Los Quesos: Distribution of cetaceans, seals, crocodiles, seabirds, sharks, and bony fish in a late Miocene locality of the Pisco Basin, Peru. Journal of Maps, 12(5), 1037-1046. https://doi.org/10.1080/17445647.2015.1115785	North
Bianucci et al. (2015)	NORTH	2019	Male	Landini, W., Collareta, A., Di Celma, C., Malinverno, E., Urbina, M., & Bianucci, G. (2019). The early Miocene elasmobranch assemblage from Zamaca (Chilcatay Formation, Peru). Journal of South American Earth Sciences, 91, 352-371. https://doi.org/10.1016/j.jsames.2018.08.004	North
Bianucci et al. (2015)	NORTH	2016	Male	Di Celma, C., Malinverno, E., Gariboldi, K., Gioncada, A., Rustichelli, A., Pierantoni, P. P., ... & Bianucci, G. (2016). Stratigraphic framework of the late Miocene to Pliocene Pisco Formation at Cerro Colorado (Ica Desert, Peru). Journal of Maps, 12(3), 515-529. https://doi.org/10.1080/17445647.2015.1047906	North
Bianucci et al. (2015)	NORTH	2020	Male	Bianucci, G., de Muizon, C., Urbina, M., & Lambert, O. (2020). Extensive diversity and disparity of the Early Miocene platanistoids (Cetacea, Odontoceti) in the southeastern Pacific (Chilcatay Formation, Peru). Life, 10(3), 27. https://doi.org/10.3390/life10030027	North
Bianucci et al. (2015)	NORTH	2018	Male	Lambert, O., de Muizon, C., Malinverno, E., Celma, C. D., Urbina, M., & Bianucci, G. (2018). A new odontocete (toothed cetacean) from the Early Miocene of Peru expands the morphological disparity of extinct heterodont dolphins. Journal of Systematic Palaeontology, 16(12), 981-1016. https://doi.org/10.1080/14772019.2017.1359689	North
Bianucci et al. (2015)	NORTH	2015	Male	Tanaka, Y., & Fordyce, R. E. (2015). A new Oligo-Miocene dolphin from New Zealand: Otekaikea huata expands diversity of the early Platanistoidea. Palaeontologia electronica, 18(2), 1-71. https://doi.org/10.26879/518	North
Bianucci et al. (2015)	NORTH	2018	Male	Coletti, G., Bosio, G., Collareta, A., Buckeridge, J., Consani, S., & El Kateb, A. (2018). Palaeoenvironmental analysis of the Miocene barnacle facies: case studies from Europe and South America. Geologica Carpathica, 69(6), 573-592. https://doi.org/10.1515/geoca-2018-0034	North
Bianucci et al. (2015)	NORTH	2018	Male	Bianucci, G., Bosio, G., Malinverno, E., De Muizon, C., Villa, I. M., Urbina, M., & Lambert, O. (2018). A new large squalodelphinid (Cetacea, Odontoceti) from Peru sheds light on the Early Miocene platanistoid disparity and ecology. Royal Society Open Science, 5(4), 172302. https://doi.org/10.1098/rsos.172302	North
Bianucci et al. (2015)	NORTH	2015	Male	Lambert, O., De Muizon, C., & Bianucci, G. (2015). A new archaic homodont toothed cetacean (Mammalia, Cetacea, Odontoceti) from the early Miocene of Peru. Geodiversitas, 37(1), 79-108. https://doi.org/10.5252/g2015n1a4	North
Bianucci et al. (2015)	NORTH	2019	Male	Coletti, G., Bosio, G., Collareta, A., Malinverno, E., Bracchi, V. A., Di Celma, C., ... & Bianucci, G. (2019). Biostratigraphic, evolutionary, and paleoenvironmental significance of the southernmost lepidocyclinids of the Pacific coast of South America (East Pisco Basin, southern Peru). Journal of South American Earth Sciences, 96, 102372. https://doi.org/10.1016/j.jsames.2019.102372	North
Bianucci et al. (2015)	NORTH	2022	Male	Bosio, G., Bianucci, G., Collareta, A., Landini, W., Urbina, M., & Di Celma, C. (2022). Ultrastructure, composition, and 87Sr/86Sr dating of shark teeth from lower Miocene sediments of southwestern Peru. Journal of South American Earth Sciences, 118, 103909. https://doi.org/10.1016/j.jsames.2022.103909	North
Bianucci et al. (2015)	NORTH	2022	Male	Aguirre-Fernández, G., Jost, J., & Hilfiker, S. (2022). First records of extinct kentriodontid and squalodelphinid dolphins from the Upper Marine Molasse (Burdigalian age) of Switzerland and a reappraisal of the Swiss cetacean fauna. PeerJ, 10, e13251. DOI: 10.7717/peerj.13251	North
Bianucci et al. (2015)	NORTH	2020	Male	Benites-Palomino, A., Aguirre-Fernández, G., Moreno-Bernal, J. W., Vanegas, A., & Jaramillo, C. (2020). Miocene freshwater dolphins from La Venta, Huila, Colombia suggest independent invasions of riverine environments in tropical South America. Journal of Vertebrate Paleontology, 40(5), e1812078. https://doi.org/10.1080/02724634.2020.1812078	North
Bianucci et al. (2015)	NORTH	2018	Male	Viglino, M., Buono, M. R., Gutstein, C., Cozzuol, M. A., & Cuitiño, J. I. (2018). A new dolphin from the early Miocene of Patagonia, Argentina: Insights into the evolution of Platanistoidea in the Southern Hemisphere. Acta Palaeontologica Polonica, 63(2): 261-277. https://doi.org/10.4202/app.00441.2017	South
Bianucci et al. (2015)	NORTH	2019	Male	Cuitiño, J. I., Buono, M. R., Viglino, M., Farroni, N. D., & Bessone, S. (2019). Factors affecting the preservation and distribution of cetaceans in the lower Miocene Gaiman Formation of Patagonia, Argentina. Palaeogeography, Palaeoclimatology, Palaeoecology, 526, 110-125. https://doi.org/10.1016/j.palaeo.2019.03.013	South
Bianucci et al. (2015)	NORTH	2017	Male	Aguirre-Fernández, G., Carrillo-Briceño, J. D., Sánchez, R., Amson, E., & Sánchez-Villagra, M. R. (2017). Fossil cetaceans (mammalia, cetacea) from the neogene of Colombia and Venezuela. Journal of Mammalian Evolution, 24, 71-90. https://doi.org/10.1007/s10914-016-9353-x	North
Bianucci et al. (2015)	NORTH	2022	Male	Collareta, A., Kindlimann, R., Baglioni, A., Landini, W., Sarti, G., Altamirano, A., ... & Bianucci, G. (2022). Dental Morphology, Palaeoecology and Palaeobiogeographic Significance of a New Species of Requiem Shark (Genus Carcharhinus) from the Lower Miocene of Peru (East Pisco Basin, Chilcatay Formation). Journal of Marine Science and Engineering, 10(10), 1466. https://doi.org/10.3390/jmse10101…	North
Bianucci et al. (2015)	NORTH	2016	Male	Rustichelli, A., Di Celma, C., Tondi, E., & Bianucci, G. (2016). Deformation within the Pisco basin sedimentary record (southern Peru): Stratabound orthogonal vein sets and their impact on fault development. Journal of South American Earth Sciences, 65, 79-100. https://doi.org/10.1016/j.jsames.2015.11.002	North
Bianucci et al. (2015)	NORTH	2017	Male	Boersma, A. T., McCurry, M. R., & Pyenson, N. D. (2017). A new fossil dolphin Dilophodelphis fordycei provides insight into the evolution of supraorbital crests in Platanistoidea (Mammalia, Cetacea). Royal Society Open Science, 4(5), 170022. https://doi.org/10.1098/rsos.170022	North
Bianucci et al. (2015)	NORTH	2021	Male	Viglino, M., Gaetán, C. M., Cuitiño, J. I., & Buono, M. R. (2021). First toothless platanistoid from the early Miocene of Patagonia: the golden age of diversification of the Odontoceti. Journal of Mammalian Evolution, 28(2), 337-358. https://doi.org/10.1007/s10914-020-09505-w	South
Bianucci et al. (2015)	NORTH	2022	Male	Viglino, M., Buono, M. R., Tanaka, Y., Cuitiño, J. I., & Fordyce, R. E. (2022). Unravelling the identity of the platanistoid Notocetus vanbenedeni Moreno, 1892 (Cetacea, Odontoceti) from the early Miocene of Patagonia (Argentina). Journal of Systematic Palaeontology, 20(1), 2082890. https://doi.org/10.1080/14772019.2022.2082890	South
Bianucci et al. (2015)	NORTH	2017	Male	Godfrey, S. J., Barnes, L. G., & Lambert, O. (2017). The Early Miocene odontocete Araeodelphis natator Kellogg, 1957 (Cetacea; Platanistidae), from the Calvert Formation of Maryland, USA. Journal of Vertebrate Paleontology, 37(2), e1278607. https://doi.org/10.1080/02724634.2017.1278607	North
Bianucci et al. (2015)	NORTH	2019	Male	DeVries, T. J. (2019). Early Paleogene brackish-water molluscs from the Caballas Formation of the East Pisco Basin (southern Peru). Journal of Natural History, 53(25-26), 1533-1584. https://doi.org/10.1080/00222933.2018.1524032	North
Bianucci et al. (2015)	NORTH	2018	Male	Nelson, M. D., & Uhen, M. D. (2018). First occurrence of a squalodelphinid (Cetacea, Odontoceti) from the early Miocene of Washington State. Journal of Vertebrate Paleontology, 38(2), e1428197. https://doi.org/10.1080/02724634.2017.1428197	North
Bianucci et al. (2015)	NORTH	2018	Male	Kimura, T. (2018). First squalodelphinid from the early Miocene of the Pacific realm in the Northern Hemisphere. Journal of Vertebrate Paleontology, 38(4), 1-6. https://doi.org/10.1080/02724634.2018.1493595	North
Bianucci et al. (2015)	NORTH	2019	Male	Viglino, M. (2019). Sistemática, filogenia y paleobiología de Notocetus vanbenedeni del Mioceno temprano de Patagonia y la evolución de los Platanistoidea (Mammalia, Cetacea, Odontoceti) (Doctoral dissertation, Universidad de Buenos Aires).	South
Bianucci et al. (2015)	NORTH	2022	Male	Ordóñez López, E. K. (2022). Análisis taxonómico y sistemático de peces fósiles (Jurásico-Cretácico), Áncash-Perú. (Undergraduate Thesis. Universidad Nacional Mayor de San Marcos)	South
Bianucci et al. (2015)	NORTH	2016	Male	Chacaltana Budiel, C. A., Valdivia Vera, W., Altamirano Sierra, A. J., Collareta, A., Landini, W., Urbina Schmitt, M., & Bianucci, G. (2016). Nuevo espécimen de Carcharodon hastalis (Lamniformes Lamnidae) en sedimentitas de la Formación Pisco: evidencias de su paleoecología trófica. Congreso Peruano de Geología, 18. Resúmenes	South
Bianucci et al. (2010)	NORTH	2021	Male	Bosio, G., Collareta, A., Di Celma, C., Lambert, O., Marx, F. G., de Muizon, C., ... & Bianucci, G. (2021). Taphonomy of marine vertebrates of the Pisco Formation (Miocene, Peru): Insights into the origin of an outstanding Fossil-Lagerstätte. PLoS One, 16(7), e0254395. https://doi.org/10.1371/journal.pone.0254395	North
Bianucci et al. (2010)	NORTH	2011	Male	Pyenson, N. D., & Sponberg, S. N. (2011). Reconstructing body size in extinct crown Cetacea (Neoceti) using allometry, phylogenetic methods and tests from the fossil record. Journal of Mammalian Evolution, 18, 269-288. https://doi.org/10.1007/s10914-011-9170-1	North
Bianucci et al. (2010)	NORTH	2017	Male	Collareta, A., Lambert, O., Landini, W., Di Celma, C., Malinverno, E., Varas-Malca, R., ... & Bianucci, G. (2017). Did the giant extinct shark Carcharocles megalodon target small prey? Bite marks on marine mammal remains from the late Miocene of Peru. Palaeogeography, Palaeoclimatology, Palaeoecology, 469, 84-91. https://doi.org/10.1016/j.palaeo.2017.01.001	North
Bianucci et al. (2010)	NORTH	2022	Male	Bianucci, G., & Collareta, A. (2022). An overview of the fossil record of cetaceans from the East Pisco Basin (Peru). Boll. Soc. PaleontoI. Ital, 61, 20. DOI:10.4435/BSPI.2022.04	North
Bianucci et al. (2010)	NORTH	2017	Male	Lambert, O., Bianucci, G., & De Muizon, C. (2017). Macroraptorial sperm whales (cetacea, odontoceti, physeteroidea) from the miocene of peru. Zoological Journal of the Linnean Society, 179(2), 404-474. https://doi.org/10.1111/zoj.12456	North
Bianucci et al. (2010)	NORTH	2017	Male	Di Celma, C., Malinverno, E., Bosio, G., Collareta, A., Gariboldi, K., Gioncada, A., ... & Bianucci, G. (2017). Sequence stratigraphy and paleontology of the upper Miocene Pisco Formation along the western side of the lower Ica valley (Ica Desert, Peru). Rivista Italiana di Paleontologia e Stratigrafia, 123(2), 255-273.	North
Bianucci et al. (2010)	NORTH	2021	Male	Collareta, A., Lambert, O., Marx, F. G., de Muizon, C., Varas-Malca, R., Landini, W., ... & Bianucci, G. (2021). Vertebrate palaeoecology of the Pisco Formation (Miocene, Peru): glimpses into the ancient Humboldt Current ecosystem. Journal of Marine Science and Engineering, 9(11), 1188. https://doi.org/10.3390/jmse9111188	North
Bianucci et al. (2010)	NORTH	2018	Male	Bianucci, G., Collareta, A., Bosio, G., Landini, W., Gariboldi, K., Gioncada, A., ... & Di Celma, C. (2018). Taphonomy and palaeoecology of the lower Miocene marine vertebrate assemblage of Ullujaya (Chilcatay Formation, East Pisco Basin, southern Peru). Palaeogeography, Palaeoclimatology, Palaeoecology, 511, 256-279. https://doi.org/10.1016/j.palaeo.2018.08.013	North
Bianucci et al. (2010)	NORTH	2016	Male	Bianucci, G., Di Celma, C., Landini, W., Post, K., Tinelli, C., de Muizon, C., ... & Lambert, O. (2016). Distribution of fossil marine vertebrates in Cerro Colorado, the type locality of the giant raptorial sperm whale Livyatan melvillei (Miocene, Pisco Formation, Peru). Journal of Maps, 12(3), 543-557. https://doi.org/10.1080/17445647.2015.1048315	North
Bianucci et al. (2010)	NORTH	2021	Male	Boskovic, D. S., Vidal, U. L., Nick, K. E., Esperante, R., Brand, L. R., Wright, K. R., ... & Siviero, B. C. (2021). Structural and protein preservation in fossil whale bones from the Pisco Formation (Middle-Upper Miocene), Peru. Palaios, 36(4), 155-164. https://doi.org/10.2110/palo.2020.032	North
Bianucci et al. (2010)	NORTH	2017	Male	Lambert, O., Bianucci, G., Urbina, M., & Geisler, J. H. (2017). A new inioid (Cetacea, Odontoceti, Delphinida) from the Miocene of Peru and the origin of modern dolphin and porpoise families. Zoological Journal of the Linnean Society, 179(4), 919-946. https://doi.org/10.1111/zoj.12479	North
Bianucci et al. (2010)	NORTH	2020	Male	Collareta, A., Lambert, O., de Muizon, C., Palomino, A. M. B., Urbina, M., & Bianucci, G. (2020). A new physeteroid from the late Miocene of Peru expands the diversity of extinct dwarf and pygmy sperm whales (Cetacea: Odontoceti: Kogiidae). Comptes Rendus Palevol, (5).	North
Bianucci et al. (2010)	NORTH	2021	Male	Lambert, O., Collareta, A., Benites‐Palomino, A., Di Celma, C., De Muizon, C., Urbina, M., & Bianucci, G. (2021). A new small, mesorostrine inioid (Cetacea, Odontoceti, Delphinida) from four upper Miocene localities in the Pisco Basin, Peru. Papers in Palaeontology, 7(2), 1043-1064. https://doi.org/10.1002/spp2.1332	North
Bianucci et al. (2010)	NORTH	2016	Male	Gioncada, A., Collareta, A., Gariboldi, K., Lambert, O., Di Celma, C., Bonaccorsi, E., ... & Bianucci, G. (2016). Inside baleen: exceptional microstructure preservation in a late Miocene whale skeleton from Peru. Geology, 44(10), 839-842. https://doi.org/10.1130/G38216.1	North
Bianucci et al. (2010)	NORTH	2015	Male	Lambert, O., Collareta, A., Landini, W., Post, K., Ramassamy, B., Di Celma, C., ... & Bianucci, G. (2015). No deep diving: evidence of predation on epipelagic fish for a stem beaked whale from the Late Miocene of Peru. Proceedings of the Royal Society B: Biological Sciences, 282(1815), 20151530. https://doi.org/10.1098/rspb.2015.1530	North
Bianucci et al. (2010)	NORTH	2015	Male	Collareta, A., Landini, W., Lambert, O., Post, K., Tinelli, C., Di Celma, C., ... & Bianucci, G. (2015). Piscivory in a Miocene Cetotheriidae of Peru: first record of fossilized stomach content for an extinct baleen-bearing whale. The Science of Nature, 102, 1-12. https://doi.org/10.1007/s00114-015-1319-y	North
Bianucci et al. (2010)	NORTH	2016	Male	Bianucci, G., Di Celma, C., Urbina, M., & Lambert, O. (2016). New beaked whales from the late Miocene of Peru and evidence for convergent evolution in stem and crown Ziphiidae (Cetacea, Odontoceti). PeerJ, 4, e2479. DOI: 10.7717/peerj.2479	North
Bianucci et al. (2010)	NORTH	2016	Male	Bianucci, G., Di Celma, C., Collareta, A., Landini, W., Post, K., Tinelli, C., ... & Lambert, O. (2016). Fossil marine vertebrates of Cerro Los Quesos: Distribution of cetaceans, seals, crocodiles, seabirds, sharks, and bony fish in a late Miocene locality of the Pisco Basin, Peru. Journal of Maps, 12(5), 1037-1046. https://doi.org/10.1080/17445647.2015.1115785	North
Bianucci et al. (2010)	NORTH	2019	Male	Landini, W., Collareta, A., Di Celma, C., Malinverno, E., Urbina, M., & Bianucci, G. (2019). The early Miocene elasmobranch assemblage from Zamaca (Chilcatay Formation, Peru). Journal of South American Earth Sciences, 91, 352-371. https://doi.org/10.1016/j.jsames.2018.08.004	North
Bianucci et al. (2010)	NORTH	2016	Male	Di Celma, C., Malinverno, E., Gariboldi, K., Gioncada, A., Rustichelli, A., Pierantoni, P. P., ... & Bianucci, G. (2016). Stratigraphic framework of the late Miocene to Pliocene Pisco Formation at Cerro Colorado (Ica Desert, Peru). Journal of Maps, 12(3), 515-529. https://doi.org/10.1080/17445647.2015.1047906	North
Bianucci et al. (2010)	NORTH	2017	Male	Collareta, A., Landini, W., Chacaltana Budiel, C. A., Valdivia Vera, W., Altamirano Sierra, A. J., Urbina Schmitt, M., & Bianucci, G. (2017). A well preserved skeleton of the fossil shark Cosmopolitodus hastalis from the late Miocene of Peru, featuring fish remains as fossilized stomach contents. Rivista Italiana di Paleontologia e Stratigrafia, 123(1): 11-22.	North
Bianucci et al. (2010)	NORTH	2012	Male	Boessenecker, R. W. (2012). A new marine vertebrate assemblage from the Late Neogene Purisima Formation in Central California, part II: pinnipeds and cetaceans. Geodiversitas, 35(4), 815-940. https://doi.org/10.5252/g2013n4a5	North
Bianucci et al. (2010)	NORTH	2020	Male	Bianucci, G., de Muizon, C., Urbina, M., & Lambert, O. (2020). Extensive diversity and disparity of the Early Miocene platanistoids (Cetacea, Odontoceti) in the southeastern Pacific (Chilcatay Formation, Peru). Life, 10(3), 27. https://doi.org/10.3390/life10030027	North
Bianucci et al. (2010)	NORTH	2012	Male	Morisaka, T. (2012). Evolution of communication sounds in odontocetes: a review. International Journal of Comparative Psychology, 25(1). DOI: 10.46867/ijcp.2012.25.01.04	North
Bianucci et al. (2010)	NORTH	2015	Male	Gariboldi, K., Gioncada, A., Bosio, G., Malinverno, E., Di Celma, C., Tinelli, C., ... & Bianucci, G. (2015). The dolomite nodules enclosing fossil marine vertebrates in the East Pisco Basin, Peru: Field and petrographic insights into the Lagerstätte formation. Palaeogeography, Palaeoclimatology, Palaeoecology, 438, 81-95. https://doi.org/10.1016/j.palaeo.2015.07.047	North
Bianucci et al. (2010)	NORTH	2020	Male	Lambert, O., de Muizon, C., Urbina, M., & Bianucci, G. (2020). A new longirostrine sperm whale (Cetacea, Physeteroidea) from the lower Miocene of the Pisco Basin (southern coast of Peru). Journal of Systematic Palaeontology, 18(20), 1707-1742. https://doi.org/10.1080/14772019.2020.1805520	North
Bianucci et al. (2010)	NORTH	2011	Male	Brand, L., Urbina, M., Chadwick, A., DeVries, T. J., & Esperante, R. (2011). A high resolution stratigraphic framework for the remarkable fossil cetacean assemblage of the Miocene/Pliocene Pisco Formation, Peru. Journal of South American Earth Sciences, 31(4), 414-425. https://doi.org/10.1016/j.jsames.2011.02.015	North
Bianucci et al. (2010)	NORTH	2018	Male	Lambert, O., de Muizon, C., Malinverno, E., Celma, C. D., Urbina, M., & Bianucci, G. (2018). A new odontocete (toothed cetacean) from the Early Miocene of Peru expands the morphological disparity of extinct heterodont dolphins. Journal of Systematic Palaeontology, 16(12), 981-1016. https://doi.org/10.1080/14772019.2017.1359689	North
Bianucci et al. (2010)	NORTH	2015	Male	Tanaka, Y., & Fordyce, R. E. (2015). A new Oligo-Miocene dolphin from New Zealand: Otekaikea huata expands diversity of the early Platanistoidea. Palaeontologia electronica, 18(2), 1-71. https://doi.org/10.26879/518	North
Bianucci et al. (2010)	NORTH	2014	Male	Lambert, O., Bianucci, G., & Urbina, M. (2014). Huaridelphis raimondii, a new early Miocene Squalodelphinidae (Cetacea, odontoceti) from the Chilcatay Formation, Peru. Journal of Vertebrate Paleontology, 34(5), 987-1004. https://doi.org/10.1080/02724634.2014.858050	North
Bianucci et al. (2010)	NORTH	2022	Male	Lambert, O., & Goolaerts, S. (2022). Late Miocene survival of a hyper-longirostrine dolphin and the Neogene to Recent evolution of rostrum proportions among odontocetes. Journal of Mammalian Evolution, 29(1), 99-111. https://doi.org/10.1007/s10914-021-09573-6	North
Bianucci et al. (2010)	NORTH	2018	Male	Bianucci, G., Bosio, G., Malinverno, E., De Muizon, C., Villa, I. M., Urbina, M., & Lambert, O. (2018). A new large squalodelphinid (Cetacea, Odontoceti) from Peru sheds light on the Early Miocene platanistoid disparity and ecology. Royal Society Open Science, 5(4), 172302. https://doi.org/10.1098/rsos.172302	North
Bianucci et al. (2010)	NORTH	2017	Male	Landini, W., Collareta, A., Pesci, F., Di Celma, C., Urbina, M., & Bianucci, G. (2017). A secondary nursery area for the copper shark Carcharhinus brachyurus from the late Miocene of Peru. Journal of South American Earth Sciences, 78, 164-174. https://doi.org/10.1016/j.jsames.2017.07.003	North
Bianucci et al. (2010)	NORTH	2016	Male	Di Celma, C., Malinverno, E., Cantalamessa, G., Gioncada, A., Bosio, G., Villa, I. M., ... & Bianucci, G. (2016). Stratigraphic framework of the late Miocene Pisco Formation at Cerro Los Quesos (Ica Desert, Peru). Journal of Maps, 12(5), 1020-1028. https://doi.org/10.1080/17445647.2015.1115783	North
Bianucci et al. (2010)	NORTH	2015	Male	Lambert, O., De Muizon, C., & Bianucci, G. (2015). A new archaic homodont toothed cetacean (Mammalia, Cetacea, Odontoceti) from the early Miocene of Peru. Geodiversitas, 37(1), 79-108. https://doi.org/10.5252/g2015n1a4	North
Bianucci et al. (2010)	NORTH	2011	Male	Bianucci, G., Gatt, M., Catanzariti, R., Sorbi, S., Bonavia, C. G., Curmi, R., & Varola, A. (2011). Systematics, biostratigraphy and evolutionary pattern of the Oligo-Miocene marine mammals from the Maltese Islands. Geobios, 44(6), 549-585. https://doi.org/10.1016/j.geobios.2011.02.009	North
Bianucci et al. (2010)	NORTH	2017	Male	Collareta, A., Lambert, O., de Muizon, C., Urbina, M., & Bianucci, G. (2017). Koristocetus pescei gen. et sp. nov., a diminutive sperm whale (Cetacea: Odontoceti: Kogiidae) from the late Miocene of Peru. Fossil Record, 20(2), 259-278. https://doi.org/10.5194/fr-20-259-2017	North
Bianucci et al. (2010)	NORTH	2017	Male	Boessenecker, R. W., Ahmed, E., & Geisler, J. H. (2017). New records of the dolphin Albertocetus meffordorum (Odontoceti: Xenorophidae) from the lower Oligocene of South Carolina: encephalization, sensory anatomy, postcranial morphology, and ontogeny of early odontocetes. PLoS One, 12(11), e0186476. https://doi.org/10.1371/journal.pone.0186476	North
Bianucci et al. (2010)	NORTH	2013	Male	Lambert, O., De Muizon, C., & Bianucci, G. (2013). The most basal beaked whaleNinoziphius platyrostris Muizon, 1983: clues on the evolutionary history of the family Ziphiidae (Cetacea: Odontoceti). Zoological Journal of the Linnean Society, 167(4), 569-598. https://doi.org/10.1111/zoj.12018	North
Bianucci et al. (2010)	NORTH	2021	Male	Waugh, D. A., & Thewissen, J. G. M. (2021). The pattern of brain-size change in the early evolution of cetaceans. Plos one, 16(9), e0257803. https://doi.org/10.1371/journal.pone.0257803	North
Bianucci et al. (2010)	NORTH	2015	Male	Bianucci, G., Urbina, M., & Lambert, O. (2015). A new record of Notocetus vanbenedeni (Squalodelphinidae, Odontoceti, Cetacea) from the Early Miocene of Peru. Comptes Rendus Palevol, 14(1), 5-13. https://doi.org/10.1016/j.crpv.2014.08.003	North
Bianucci et al. (2010)	NORTH	2013	Male	Bianucci, G., Miján, I., Lambert, O., Post, K., & Mateus, O. (2013). Bizarre fossil beaked whales (Odontoceti, Ziphiidae) fished from the Atlantic Ocean floor off the Iberian Peninsula. Geodiversitas, 35(1), 105-153. https://doi.org/10.5252/g2013n1a6	North
Bianucci et al. (2010)	NORTH	2018	Male	Ramassamy, B., Lambert, O., Collareta, A., Urbina, M., & Bianucci, G. (2018). Description of the skeleton of the fossil beaked whale Messapicetus gregarius: searching potential proxies for deep-diving abilities. Fossil Record, 21(1), 11-32. https://doi.org/10.5194/fr-21-11-2018	North
Bianucci et al. (2010)	NORTH	2021	Male	Kawatani, A., & Kohno, N. (2021). The oldest fossil record of the extant genus Berardius (Odontoceti, Ziphiidae) from the Middle to Late Miocene boundary of the western North Pacific. Royal Society open science, 8(3), 201152. https://doi.org/10.1098/rsos.201152	North
Bianucci et al. (2010)	NORTH	2011	Male	Lambert, O., de Buffrénil, V., & de Muizon, C. (2011). Rostral densification in beaked whales: diverse processes for a similar pattern. Comptes Rendus Palevol, 10(5-6), 453-468. https://doi.org/10.1016/j.crpv.2011.03.012	North
Bianucci et al. (2010)	NORTH	2022	Male	Parham, J. F., Barron, J. A., & Velez-Juarbe, J. (2022). Middle and late Miocene marine mammal assemblages from the Monterey Formation of Orange County, California. In Understanding the Monterey Formation and Similar Biosiliceous Units across Space and Time. Geological Society of America Special Paper 556.	North
Bianucci et al. (2010)	NORTH	2018	Male	Lambert, O., Godfrey, S. J., & Fitzgerald, E. M. (2018). Yaquinacetus meadi, a new latest Oligocene–early Miocene dolphin (Cetacea, Odontoceti, Squaloziphiidae, fam. nov.) from the Nye Mudstone (Oregon, USA). Journal of Vertebrate Paleontology, 38(6), e1559174. https://doi.org/10.1080/02724634.2018.1559174	North
Bianucci et al. (2010)	NORTH	2016	Male	Bianucci, G., Collareta, A., Post, K., Varola, A., & Lambert, O. (2016). A new record of Messapicetus from the Pietra leccese (Late Miocene, Southern Italy): antitropical distribution in a fossil beaked whale (Cetacea, Ziphiidae). Rivista Italiana di Paleontologia e Stratigrafia (Research In Paleontology and Stratigraphy), 122(1).	North
Bianucci et al. (2010)	NORTH	2021	Male	Lambert, O., de Muizon, C., Varas-Malca, R. M., Urbina, M., & Bianucci, G. (2021). Eurhinodelphinids from the early Miocene of Peru: First unambiguous records of these hyper-longirostrine dolphins outside the North Atlantic realm. Rivista Italiana di Paleontologia e Stratigrafia, 127(1).	North
Bianucci et al. (2010)	NORTH	2017	Male	Aguirre-Fernández, G., Carrillo-Briceño, J. D., Sánchez, R., Amson, E., & Sánchez-Villagra, M. R. (2017). Fossil cetaceans (mammalia, cetacea) from the neogene of Colombia and Venezuela. Journal of Mammalian Evolution, 24, 71-90. https://doi.org/10.1007/s10914-016-9353-x	North
Bianucci et al. (2010)	NORTH	2016	Male	Rustichelli, A., Di Celma, C., Tondi, E., & Bianucci, G. (2016). Deformation within the Pisco basin sedimentary record (southern Peru): Stratabound orthogonal vein sets and their impact on fault development. Journal of South American Earth Sciences, 65, 79-100. https://doi.org/10.1016/j.jsames.2015.11.002	North
Bianucci et al. (2010)	NORTH	2020	Male	Collareta, A., Tejada Medina, L. M., Chacaltana Budiel, C. A., Landini, W., Altamirano Sierra, A. J., Urbina Schmitt, M., & Bianucci, G. (2020). A rhinopristiform sawfish (genus Pristis) from the middle Eocene (Lutetian) of southern Peru and its regional implications. Carnets Geol. 20 (5). DOI: 10.4267/2042/70759	North
Bianucci et al. (2010)	NORTH	2017	Male	Boersma, A. T., McCurry, M. R., & Pyenson, N. D. (2017). A new fossil dolphin Dilophodelphis fordycei provides insight into the evolution of supraorbital crests in Platanistoidea (Mammalia, Cetacea). Royal Society Open Science, 4(5), 170022. https://doi.org/10.1098/rsos.170022	North
Bianucci et al. (2010)	NORTH	2013	Male	Buono, M. R., & Cozzuol, M. A. (2013). A new beaked whale (Cetacea, Odontoceti) from the Late Miocene of Patagonia, Argentina. Journal of Vertebrate Paleontology, 33(4), 986-997. https://doi.org/10.1080/02724634.2013.752377	South
Bianucci et al. (2010)	NORTH	2018	Male	Jukar, A. M., Lyons, S. K., & Uhen, M. D. (2018). A cranial correlate of body mass in proboscideans. Zoological Journal of the Linnean Society, 184(3), 919-931. https://doi.org/10.1093/zoolinnean/zlx108	North
Bianucci et al. (2010)	NORTH	2016	Male	Ramassamy, B. (2016). Description of a new long-snouted beaked whale from the Late Miocene of Denmark: evolution of suction feeding and sexual dimorphism in the Ziphiidae (Cetacea: Odontoceti). Zoological Journal of the Linnean Society, 178(2), 381-409. https://doi.org/10.1111/zoj.12418	North
Bianucci et al. (2010)	NORTH	2022	Male	Kimura, T., & Hasegawa, Y. (2022). A new physeteroid from the lower Miocene of Japan. Paleontological Research, 26(1), 87-101. https://doi.org/10.2517/PR200021	North
Bianucci et al. (2010)	NORTH	2019	Male	Bianucci, G., Llàcer, S., Cardona, J. Q., Collareta, A., & Florit, A. R. (2019). A new beaked whale record from the upper Miocene of Menorca, Balearic Islands, based on CT-scan analysis of limestone slabs. Acta Palaeontologica Polonica, 64(2). https://doi.org/10.4202/app.00593.2019	North
Bianucci et al. (2010)	NORTH	2016	Male	Gariboldi, K. (2016). A note on diatom stratigraphic markers in upper Miocene sediments of the Pisco Formation, Peru, and description of Delphineis urbinai sp. nov. Diatom Research, 31(3), 285-301. https://doi.org/10.1080/0269249X.2016.1220984	North
Bianucci et al. (2010)	NORTH	2011	Male	de Buffrénil, V., & Lambert, O. (2011). Histology and growth pattern of the pachy-osteosclerotic premaxillae of the fossil beaked whale Aporotus recurvirostris (Mammalia, Cetacea, Odontoceti). Geobios, 44(1), 45-56. https://doi.org/10.1016/j.geobios.2010.09.001	North
Bianucci et al. (2010)	NORTH	2011	Male	Lambert, O. (2011). New discoveries of fossil toothed whales from Peru: our changing perspective of beaked whale and sperm whale evolution. In Climatic change, Biodiversity, Evolution: Natural History Museum and Scientific Research, Proceedings of the meeting: Quaderni del Museo di Storia Naturale di Livorno (Vol. 23, pp. 13-27). DOI: 10.4457/musmed.2010.23.13	North
Bianucci et al. (2010)	NORTH	2017	Male	Post, K., & Bosselaers, M. (2017). Cetacean fossils from a 1961 expedition at the Schelde estuary, province of Zeeland, The Netherlands. Cainozoic research, 17(1), 11-21.	North
Bianucci et al. (2010)	NORTH	2022	Male	川谷文子, & カワタニアヤコ. (2022). The Emergence of Extant Deep-diving Whales in the Miocene of the Western North Pacific. (Doctoral Dissertation, University of Tsukuba)	North
Bianucci et al. (2010)	NORTH	2020	Male	Bakker, H., & Post, K. (2020). Records of beaked whales Ziphirostrum and Aporotus (Odontoceti, Ziphiidae) from the Miocene of the Netherlands. Deinsea, 19, 17-26.	North
Bianucci et al. (2010)	NORTH	2019	Male	Ramassamy, B., & Lauridsen, H. (2019). A new specimen of Ziphiidae (Cetacea, Odontoceti) from the late Miocene of Denmark with morphological evidence for suction feeding behaviour. Royal Society Open Science, 6(10), 191347. https://doi.org/10.1098/rsos.191347	North
Bianucci et al. (2010)	NORTH	2019	Male	Tanaka, Y., Watanabe, M., & Kimura, M. (2019). Crown beaked whale fossils from the Chepotsunai Formation (latest Miocene) of Tomamae Town, Hokkaido, Japan. Palaeontologia Electronica, 22(2), 31. https://doi.org/10.26879/897	North
Bianucci et al. (2010)	NORTH	2014	Male	Bianucci, G., & Sorbini, C. (2014). Le collezioni a cetacei fossili del Museo di Storia Naturale dell’Università di Pisa. Museol. Sci. Mem, 13, 93-102.	North
Bianucci et al. (2010)	NORTH	2010	Male	Bianucci, G. (2010). Esplorazioni e nuove scoperte nel deserto del Perù: I cetacei fossili di Cerro Colorado e Cerro los Quesos. Quaderni del Museo di Storia Naturale di Livorno, 23, 3-12. DOI: 10.4457/musmed.2010.23.3	North
Bianucci et al. (2010)	NORTH	2021	Male	Bosio G., Bracchi V. A., Malinverno E., Collareta A., Coletti G., Gioncada A., Kočí T., Di Celma C., Bianucci G. & Basso D. (2021). Taphonomy of a Panopea Ménard de la Groye, 1807 shell bed from the Pisco Formation (Miocene, Peru). Comptes Rendus Palevol 20 (8): 119-140. https://doi.org/10.5852/cr-palevol2021v20a8	North
Bianucci et al. (2010)	NORTH	2013	Male	Laime, M. (2013). El registro fósil de mamíferos marinos del neógeno de la costa sur del Perú (mammalia: cetacea, pinnipedia, sirenia). I Simposio Internacional de Paleontología del Perú. Libro de resúmenes, 68.	South
Bianucci et al. (2010)	NORTH	2010	Male	Dooley Jr, A. C. (2010). A middle Miocene beaked whale tooth (Cetacea: Ziphiidae) from the Carmel Church Quarry, Virginia, and implications for the evolution of sexual dimorphism in ziphiids. Jeffersoniana 24, 1-11.	North
Bianucci et al. (2010)	NORTH	2018	Male	Fernández Begazo, E. (2018). Descripción anatómica, análisis filogenético y morfológico de un cráneo de Odontoceti de la Formación Gran Bajo del Gualicho (Oligoceno superior–Mioceno medio), San Antonio Oeste, provincia de Río Negro, Argentina (Bachelor Thesis, Universidad Nacional de Río Negro)	South
Bianucci et al. (2010)	NORTH	2016	Male	Duarte, J. M. M. (2016). Function, sexual dimorphism and intraspecific variation of the bizarre rostral structures of the extinct beaked whale, Globicetus hiberus (Master Thesis, Universidade de Évora)	North
Bianucci et al. (2010)	NORTH	2016	Male	Chacaltana Budiel, C. A., Valdivia Vera, W., Altamirano Sierra, A. J., Collareta, A., Landini, W., Urbina Schmitt, M., & Bianucci, G. (2016). Nuevo espécimen de Carcharodon hastalis (Lamniformes Lamnidae) en sedimentitas de la Formación Pisco: evidencias de su paleoecología trófica. Congreso Peruano de Geología, 18. Resúmenes	South
Bianucci et al. (2019)	NORTH	2021	Male	Bosio, G., Collareta, A., Di Celma, C., Lambert, O., Marx, F. G., de Muizon, C., ... & Bianucci, G. (2021). Taphonomy of marine vertebrates of the Pisco Formation (Miocene, Peru): Insights into the origin of an outstanding Fossil-Lagerstätte. PLoS One, 16(7), e0254395. https://doi.org/10.1371/journal.pone.0254395	North
Bianucci et al. (2019)	NORTH	2022	Male	Bianucci, G., Geisler, J. H., Citron, S., & Collareta, A. (2022). The origins of the killer whale ecomorph. Current Biology, 32(8), 1843-1851. https://doi.org/10.1016/j.cub.2022.02.041	North
Bianucci et al. (2019)	NORTH	2020	Male	Bosio, G., Malinverno, E., Collareta, A., Di Celma, C., Gioncada, A., Parente, M., ... & Bianucci, G. (2020). Strontium Isotope Stratigraphy and the thermophilic fossil fauna from the middle Miocene of the East Pisco Basin (Peru). Journal of South American Earth Sciences, 97, 102399. https://doi.org/10.1016/j.jsames.2019.102399	North
Bianucci et al. (2019)	NORTH	2020	Male	Dominici, S., Danise, S., Cau, S., & Freschi, A. (2020). The awkward record of fossil whales. Earth-Science Reviews, 205, 103057. https://doi.org/10.1016/j.earscirev.2019.103057	North
Bianucci et al. (2019)	NORTH	2022	Male	Bianucci, G., & Collareta, A. (2022). An overview of the fossil record of cetaceans from the East Pisco Basin (Peru). Boll. Soc. PaleontoI. Ital, 61, 20. DOI:10.4435/BSPI.2022.04	North
Bianucci et al. (2019)	NORTH	2021	Male	Collareta, A., Lambert, O., Marx, F. G., de Muizon, C., Varas-Malca, R., Landini, W., ... & Bianucci, G. (2021). Vertebrate palaeoecology of the Pisco Formation (Miocene, Peru): glimpses into the ancient Humboldt Current ecosystem. Journal of Marine Science and Engineering, 9(11), 1188. https://doi.org/10.3390/jmse9111188	North
Bianucci et al. (2019)	NORTH	2022	Male	Peri, E., Falkingham, P. L., Collareta, A., & Bianucci, G. (2022). Biting in the Miocene seas: Estimation of the bite force of the macroraptorial sperm whale Zygophyseter varolai using finite element analysis. Historical Biology, 34(10), 1916-1927. https://doi.org/10.1080/08912963.2021.1986814	North
Bianucci et al. (2019)	NORTH	2020	Male	Collareta, A., Lambert, O., de Muizon, C., Palomino, A. M. B., Urbina, M., & Bianucci, G. (2020). A new physeteroid from the late Miocene of Peru expands the diversity of extinct dwarf and pygmy sperm whales (Cetacea: Odontoceti: Kogiidae). Comptes Rendus Palevol, (5).	North
Bianucci et al. (2019)	NORTH	2021	Male	Collareta, A., Di Celma, C., Bosio, G., Pierantoni, P. P., Malinverno, E., Lambert, O., ... & Bianucci, G. (2021). Distribution and paleoenvironmental framework of middle Miocene marine vertebrates along the western side of the lower Ica Valley (East Pisco Basin, Peru). Journal of Maps, 17(2), 7-17. https://doi.org/10.1080/17445647.2020.1850535	North
Bianucci et al. (2019)	NORTH	2021	Male	Friedlaender, A. S., Joyce, T., Johnston, D. W., Read, A. J., Nowacek, D. P., Goldbogen, J. A., ... & Durban, J. W. (2021). Sympatry and resource partitioning between the largest krill consumers around the Antarctic Peninsula. Marine Ecology Progress Series, 669, 1-16. https://doi.org/10.3354/meps13771	North
Bianucci et al. (2019)	NORTH	2020	Male	Bianucci, G., de Muizon, C., Urbina, M., & Lambert, O. (2020). Extensive diversity and disparity of the Early Miocene platanistoids (Cetacea, Odontoceti) in the southeastern Pacific (Chilcatay Formation, Peru). Life, 10(3), 27. https://doi.org/10.3390/life10030027	North
Bianucci et al. (2019)	NORTH	2021	Male	Bisconti, M., Pellegrino, L., & Carnevale, G. (2021). Evolution of gigantism in right and bowhead whales (Cetacea: Mysticeti: Balaenidae). Biological Journal of the Linnean Society, 134(2), 498-524. https://doi.org/10.1093/biolinnean/blab086	North
Bianucci et al. (2019)	NORTH	2021	Male	Schwarzhans, W., & Carnevale, G. (2021). The rise to dominance of lanternfishes (Teleostei: Myctophidae) in the oceanic ecosystems: a paleontological perspective. Paleobiology, 47(3), 446-463. https://doi.org/10.1017/pab.2021.2	North
Bianucci et al. (2019)	NORTH	2022	Male	Zazzera, A., Girone, A., La Perna, R., Marino, M., Maiorano, P., Sardella, R., ... & Bianucci, G. (2022). Systematics, taphonomy and palaeobiogeography of a balaenopterid (Cetacea, Mysticeti) from the Early Pleistocene of southern Italy. Geobios, 71, 51-65. https://doi.org/10.1016/j.geobios.2022.01.001	North
Bianucci et al. (2019)	NORTH	2021	Male	Lambert, O., de Muizon, C., Varas-Malca, R. M., Urbina, M., & Bianucci, G. (2021). Eurhinodelphinids from the early Miocene of Peru: First unambiguous records of these hyper-longirostrine dolphins outside the North Atlantic realm. Rivista Italiana di Paleontologia e Stratigrafia, 127(1).	North
Bianucci et al. (2019)	NORTH	2022	Male	Collareta, A., Kindlimann, R., Baglioni, A., Landini, W., Sarti, G., Altamirano, A., ... & Bianucci, G. (2022). Dental Morphology, Palaeoecology and Palaeobiogeographic Significance of a New Species of Requiem Shark (Genus Carcharhinus) from the Lower Miocene of Peru (East Pisco Basin, Chilcatay Formation). Journal of Marine Science and Engineering, 10(10), 1466. https://doi.org/10.3390/jmse10101…	North
Bianucci et al. (2019)	NORTH	2022	Male	Meloro, C. (2022). Evolution: The shape of cetacean skulls through deep time. Current Biology, 32(10), R457-R459. https://doi.org/10.1016/j.cub.2022.04.009	North
Bianucci et al. (2019)	NORTH	2019	Male	Bisconti, M., Raineri, G., Tartarelli, G., Monegatti, P., & Carnevale, G. (2022). The periotic of a basal balaenopterid from the Tortonian of the Stirone River, northern Italy (Cetacea, Mysticeti, Balaenopteridae). Palaeobiodiversity and Palaeoenvironments, 1-17. https://doi.org/10.1007/s12549-022-00550-2	North
Bianucci et al. (2019)	NORTH	2019	Male	Tsai, C. H., & Chang, C. H. (2019). A right whale (Mysticeti, Balaenidae) from the Pleistocene of Taiwan. Zoological letters, 5(1), 1-7. https://doi.org/10.1186/s40851-019-0153-z	North
Bianucci et al. (2019)	NORTH	2020	Male	Werth, A. J. (2020). Cetaceans as Exemplars of Evolution and Evolutionary Ecology: A Glossary. Oceans 1(2), 56-76; https://doi.org/10.3390/oceans1020006	North
Bianucci & Collareta (2022)	NORTH	2022	Male	Peri, E., Collareta, A., Aringhieri, G., Caramella, D., Foresi, L. M., & Bianucci, G. (2022). A new physeteroid cetacean from the Lower Miocene of southern Italy: CT imaging, retrodeformation, systematics and palaeobiology of a sperm whale from the Pietra leccese. Bollettino della Società Paleontologica Italiana, 61(2), 188. doi:10.4435/BSPI.2022.15	North
Bianucci & Collareta (2022)	NORTH	2022	Male	Bosio, G., Bianucci, G., Collareta, A., Landini, W., Urbina, M., & Di Celma, C. (2022). Ultrastructure, composition, and 87Sr/86Sr dating of shark teeth from lower Miocene sediments of southwestern Peru. Journal of South American Earth Sciences, 118, 103909. https://doi.org/10.1016/j.jsames.2022.103909	North
Bianucci & Collareta (2022)	NORTH	2022	Male	Collareta, A., Kindlimann, R., Baglioni, A., Landini, W., Sarti, G., Altamirano, A., ... & Bianucci, G. (2022). Dental Morphology, Palaeoecology and Palaeobiogeographic Significance of a New Species of Requiem Shark (Genus Carcharhinus) from the Lower Miocene of Peru (East Pisco Basin, Chilcatay Formation). Journal of Marine Science and Engineering, 10(10), 1466. https://doi.org/10.3390/jmse10101…	North
Bisconti (2010)	NORTH	2021	Male	Hunt, A. P., & Lucas, S. G. (2021). The ichnology of vertebrate consumption: Dentalites, gastroliths and bromalites (Vol. 87). New Mexico Museum of Natural History and Science.	North
Bisconti (2010)	NORTH	2014	Male	Pyenson, N. D., Gutstein, C. S., Parham, J. F., Le Roux, J. P., Chavarría, C. C., Little, H., ... & Suárez, M. E. (2014). Repeated mass strandings of Miocene marine mammals from Atacama Region of Chile point to sudden death at sea. Proceedings of the Royal Society B: Biological Sciences, 281(1781), 20133316. https://doi.org/10.1098/rspb.2013.3316	North
Bisconti (2010)	NORTH	2013	Male	Fordyce, R. E., & Marx, F. G. (2013). The pygmy right whale Caperea marginata: the last of the cetotheres. Proceedings of the Royal Society B: Biological Sciences, 280(1753), 20122645. https://doi.org/10.1098/rspb.2012.2645	North
Bisconti (2010)	NORTH	2014	Male	El Adli, J. J., Deméré, T. A., & Boessenecker, R. W. (2014). Herpetocetus morrowi (Cetacea: Mysticeti), a new species of diminutive baleen whale from the Upper Pliocene (Piacenzian) of California, USA, with observations on the evolution and relationships of the Cetotheriidae. Zoological Journal of the Linnean Society, 170(2), 400-466. https://doi.org/10.1111/zoj.12108	North
Bisconti (2010)	NORTH	2019	Male	Bisconti, M., Munsterman, D. K., & Post, K. (2019). A new balaenopterid whale from the late Miocene of the Southern North Sea Basin and the evolution of balaenopterid diversity (Cetacea, Mysticeti). PeerJ, 7, e6915. DOI: 10.7717/peerj.6915	North
Bisconti (2010)	NORTH	2012	Male	Boessenecker, R. W. (2012). A new marine vertebrate assemblage from the Late Neogene Purisima Formation in Central California, part II: pinnipeds and cetaceans. Geodiversitas, 35(4), 815-940. https://doi.org/10.5252/g2013n4a5	North
Bisconti (2010)	NORTH	2015	Male	Ekdale, E. G., & Racicot, R. A. (2015). Anatomical evidence for low frequency sensitivity in an archaeocete whale: comparison of the inner ear of Z ygorhiza kochii with that of crown Mysticeti. Journal of Anatomy, 226(1), 22-39. https://doi.org/10.1111/joa.12253	North
Bisconti (2010)	NORTH	2021	Male	Bisconti, M., Damarco, P., Pavia, M., Sorce, B., & Carnevale, G. (2021). Marzanoptera tersillae, a new balaenopterid genus and species from the Pliocene of Piedmont, north-west Italy. Zoological Journal of the Linnean Society, 192(4), 1253-1292. https://doi.org/10.1093/zoolinnean/zlaa131	North
Bisconti (2010)	NORTH	2020	Male	Bisconti, M., Munsterman, D. K., Fraaije, R. H., Bosselaers, M. E., & Post, K. (2020). A new species of rorqual whale (Cetacea, Mysticeti, Balaenopteridae) from the Late Miocene of the Southern North Sea Basin and the role of the North Atlantic in the paleobiogeography of Archaebalaenoptera. PeerJ, 8, e8315. DOI: 10.7717/peerj.8315	North
Bisconti (2010)	NORTH	2012	Male	Bisconti, M. (2012). Comparative osteology and phylogenetic relationships of Miocaperea pulchra, the first fossil pygmy right whale genus and species (Cetacea, Mysticeti, Neobalaenidae). Zoological Journal of the Linnean Society, 166(4), 876-911. https://doi.org/10.1111/j.1096-3642.2012.00862.x	North
Bisconti (2010)	NORTH	2013	Male	Pyenson, N. D., Goldbogen, J. A., & Shadwick, R. E. (2013). Mandible allometry in extant and fossil Balaenopteridae (Cetacea: Mammalia): the largest vertebrate skeletal element and its role in rorqual lunge feeding. Biological Journal of the Linnean Society, 108(3), 586-599. https://doi.org/10.1111/j.1095-8312.2012.02032.x	North
Bisconti (2010)	NORTH	2015	Male	Bisconti, M. (2015). Anatomy of a new cetotheriid genus and species from the Miocene of Herentals, Belgium, and the phylogenetic and palaeobiogeographical relationships of Cetotheriidae ss.(Mammalia, Cetacea, Mysticeti). Journal of Systematic Palaeontology, 13(5), 377-395. https://doi.org/10.1080/14772019.2014.890136	North
Bisconti (2010)	NORTH	2016	Male	Bisconti, M., & Bosselaers, M. (2016). Fragilicetus velponi: a new mysticete genus and species and its implications for the origin of Balaenopteridae (Mammalia, Cetacea, Mysticeti). Zoological Journal of the Linnean Society, 177(2), 450-474. https://doi.org/10.1111/zoj.12370	North
Bisconti (2010)	NORTH	2017	Male	Bisconti, M., Lambert, O., & Bosselaers, M. (2017). Revision of “Balaena” belgica reveals a new right whale species, the possible ancestry of the northern right whale, Eubalaena glacialis, and the ages of divergence for the living right whale species. PeerJ, 5, e3464. DOI: 10.7717/peerj.3464	North
Bisconti (2010)	NORTH	2021	Male	Bisconti, M., Ochoa, D., Urbina, M., & Salas-Gismondi, R. (2021). Archaebalaenoptera eusebioi, a new rorqual from the late Miocene of Peru (Cetacea, Mysticeti, Balaenopteridae) and its impact in reconstructing body size evolution, ecomorphology and palaeobiogeography of Balaenopteridae. Journal of Systematic Palaeontology, 19(16), 1129-1160. https://doi.org/10.1080/14772019.2021.2017363	North
Bisconti (2010)	NORTH	2019	Male	Cortés, D., De Gracia, C., Carrillo-Briceño, J. D., Aguirre-Fernández, G., Jaramillo, C., Benites-Palomino, A., & Atencio-Araúz, J. E. (2019). Shark-cetacean trophic interactions during the late Pliocene in the Central Eastern Pacific (Panama). Palaeontologia Electronica, 22(2), 1-13. https://doi.org/10.26879/953	North
Bisconti (2010)	NORTH	2019	Male	Leslie, M. S., Peredo, C. M., & Pyenson, N. D. (2019). Norrisanima miocaena, a new generic name and redescription of a stem balaenopteroid mysticete (Mammalia, Cetacea) from the Miocene of California. PeerJ, 7, e7629. DOI: 10.7717/peerj.7629	North
Bisconti (2010)	NORTH	2019	Male	Tanaka, Y., & Watanabe, M. (2019). An early and new member of Balaenopteridae from the upper Miocene of Hokkaido, Japan. Journal of Systematic Palaeontology, 7(4). https://doi.org/10.1098/rsos.192182	North
Bisconti (2010)	NORTH	2020	Male	Tanaka, Y., Furusawa, H., & Kimura, M. (2020). A new member of fossil balaenid (Mysticeti, Cetacea) from the early Pliocene of Hokkaido, Japan. Royal Society Open Science, 7(4), 192182. https://doi.org/10.1098/rsos.192182	North
Bisconti (2010)	NORTH	2016	Male	Govender, R., Bisconti, M., & Chinsamy, A. (2016). A late Miocene–early Pliocene baleen whale assemblage from Langebaanweg, west coast of South Africa (Mammalia, Cetacea, Mysticeti). Alcheringa: An Australasian Journal of Palaeontology, 40(4), 542-555. https://doi.org/10.1080/03115518.2016.1159413	South
Bisconti (2010)	NORTH	2017	Male	Tsai, C. H., & Boessenecker, R. W. (2017). The earliest-known fin whale, Balaenoptera physalus, from the Early Pleistocene of northern California, USA. Journal of Vertebrate Paleontology, 37(2), e1306536. https://doi.org/10.1080/02724634.2017.1306536	North
Bisconti (2010)	NORTH	2022	Male	Bisconti, M., Raineri, G., Tartarelli, G., Monegatti, P., & Carnevale, G. (2022). The periotic of a basal balaenopterid from the Tortonian of the Stirone River, northern Italy (Cetacea, Mysticeti, Balaenopteridae). Palaeobiodiversity and Palaeoenvironments, 1-17. https://doi.org/10.1007/s12549-022-00550-2	North
Bisconti (2010)	NORTH	2021	Male	Bisconti, M., & Bosselaers, M. (2021). On Plesiocetus Van Beneden, 1859 (Mammalia, Cetacea, Mysticeti). Rivista Italiana di Paleontologia e Stratigrafia, 127(2), 231-274.	North
Bisconti (2010)	NORTH	2021	Male	Tanaka, Y., & Taruno, H. (2021). New humpback whale remains from the Holocene (Quaternary) of Osaka, Japan. Mammal study, 46(4), 317-322. https://doi.org/10.3106/ms2021-0007	North
Bisconti (2010)	NORTH	2019	Male	Hampe, O., Hairapetian, V., Mirzaie Ataabadi, M., & Orak, Z. (2019). Preliminary report on a late Tortonian/Messinian balaenopterid cetacean (Mammalia, Mysticeti) from Sistan and Baluchestan Province (Iran). Geopersia, 9(1), 65-79. DOI: 10.22059/geope.2018.258484.648391	North
Bisconti (2010)	NORTH	2014	Male	Hampe, O., Witzmann, F., & Asbach, P. (2014). A benign bone-forming tumour (osteoma) on the skull of a fossil balaenopterid whale from the Pliocene of Chile. Alcheringa: An Australasian Journal of Palaeontology, 38(2), 266-272. https://doi.org/10.1080/03115518.2014.867117	North
Bisconti (2010)	NORTH	2013	Male	Martin, J. A. (2013). From finbacks to humpbacks: Investigation of the evolutionary history of balaenopteridae (Master Thesis, San Diego State University).	North
Bisconti (2010)	NORTH	2014	Male	Bisconti, M., & Francou, C. (2014). I cetacei fossili conservati presso il Museo Geologico di Castell’Arquato (Piacenza). Museologia Scientifica Memorie, 13, 31-36.	North
Bisconti (2010)	NORTH	2019	Male	Kimura, T., & Hasegawa, Y. (2019). 群馬県の中新統安中層群原市層より Joumocetus shimizui の新たな標本の産出. Bull. Gunma Mus. Natu. Hist, 23, 13-20.	North
Bisconti (2010)	NORTH	2014	Male	Freschi, A., & Raineri, G. (2014). I cetacei fossili mio-pliocenici conservati nel Museo paleontologico “Il Mare Antico” di Salsomaggiore Terme (Parma). Museologia scientifica, Memorie, 13, 46-53.	North
Bosio et al. (2021)	NORTH	2022	Female	Bianucci, G., & Collareta, A. (2022). An overview of the fossil record of cetaceans from the East Pisco Basin (Peru). Boll. Soc. PaleontoI. Ital, 61, 20. DOI:10.4435/BSPI.2022.04	North
Bosio et al. (2021)	NORTH	2022	Female	Benites-Palomino, A., Velez-Juarbe, J., Altamirano-Sierra, A., Collareta, A., Carrillo-Briceño, J. D., & Urbina, M. (2022). Sperm whales (Physeteroidea) from the Pisco Formation, Peru, and their trophic role as fat sources for late Miocene sharks. Proceedings of the Royal Society B, 289(1977), 20220774. https://doi.org/10.1098/rspb.2022.0774	North
Bosio et al. (2021)	NORTH	2021	Female	Collareta, A., Lambert, O., Marx, F. G., de Muizon, C., Varas-Malca, R., Landini, W., ... & Bianucci, G. (2021). Vertebrate palaeoecology of the Pisco Formation (Miocene, Peru): glimpses into the ancient Humboldt Current ecosystem. Journal of Marine Science and Engineering, 9(11), 1188. https://doi.org/10.3390/jmse9111188	North
Bosio et al. (2021)	NORTH	2022	Female	Peri, E., Falkingham, P. L., Collareta, A., & Bianucci, G. (2022). Biting in the Miocene seas: Estimation of the bite force of the macroraptorial sperm whale Zygophyseter varolai using finite element analysis. Historical Biology, 34(10), 1916-1927. https://doi.org/10.1080/08912963.2021.1986814	North
Bosio et al. (2021)	NORTH	2022	Female	Di Celma, C., Pierantoni, P. P., Volatili, T., Molli, G., Mazzoli, S., Sarti, G., ... & Bianucci, G. (2022). Towards deciphering the Cenozoic evolution of the East Pisco Basin (southern Peru). Journal of Maps, 1-16. https://doi.org/10.1080/17445647.2022.2072780	North
Bosio et al. (2021)	NORTH	2021	Female	Malinverno, E., Bosio, G., Di Celma, C., Gariboldi, K., Gioncada, A., Pierantoni, P. P., ... & Bianucci, G. (2021). (Bio) stratigraphic overview and paleoclimatic-paleoceanographic implications of the middle-upper Eocene deposits from the Ica River Valley (East Pisco Basin, Peru). Palaeogeography, Palaeoclimatology, Palaeoecology, 578, 110567. https://doi.org/10.1016/j.palaeo.2021.110567	North
Bosio et al. (2021)	NORTH	2022	Female	Zonneveld, J. P., Fiorillo, A. R., Hasiotis, S., & Gingras, M. K. (2022). Tooth marks, gnaw marks, claw-marks, bite marks, scratch marks, etc: terminology in ichnology. Ichnos, 29(2), 93-101. https://doi.org/10.1080/10420940.2022.2058937	North
Bosio et al. (2021)	NORTH	2021	Female	Collareta, A., & Bianucci, G. (2021). The occurrence of the coronuloid barnacle Chelonibia Leach, 1817 as an encruster on mammalian bone in the central Mediterranean Sea. Acta Adriatica, 62(1), 83-92.	North
Bosio et al. (2021)	NORTH	2021	Female	Godfrey, S. J., & Lowry, A. J. (2021). The ichnospecies Linichnus bromleyi on a Miocene baleen whale radius preserving multiple shark bite-shake traces suggests scavenging. Carnets Geol., 21(17), 391-398. DOI 10.2110/carnets.2021.2117	North
Bosio et al. (2021)	NORTH	2022	Female	Bosio, G., Bianucci, G., Collareta, A., Landini, W., Urbina, M., & Di Celma, C. (2022). Ultrastructure, composition, and 87Sr/86Sr dating of shark teeth from lower Miocene sediments of southwestern Peru. Journal of South American Earth Sciences, 118, 103909. https://doi.org/10.1016/j.jsames.2022.103909	North
Bosio et al. (2021)	NORTH	2022	Female	Zazzera, A., Girone, A., La Perna, R., Marino, M., Maiorano, P., Sardella, R., ... & Bianucci, G. (2022). Systematics, taphonomy and palaeobiogeography of a balaenopterid (Cetacea, Mysticeti) from the Early Pleistocene of southern Italy. Geobios, 71, 51-65. https://doi.org/10.1016/j.geobios.2022.01.001	North
Bosio et al. (2021)	NORTH	2022	Female	Maxwell, E. E., Cooper, S. L., Mujal, E., Miedema, F., Serafini, G., & Schweigert, G. (2022). Evaluating the Existence of Vertebrate Deadfall Communities from the Early Jurassic Posidonienschiefer Formation. Geosciences, 12(4), 158. https://doi.org/10.3390/geosciences12040158	North
Bosio et al. (2021)	NORTH	2022	Female	Collareta, A., Kindlimann, R., Baglioni, A., Landini, W., Sarti, G., Altamirano, A., ... & Bianucci, G. (2022). Dental Morphology, Palaeoecology and Palaeobiogeographic Significance of a New Species of Requiem Shark (Genus Carcharhinus) from the Lower Miocene of Peru (East Pisco Basin, Chilcatay Formation). Journal of Marine Science and Engineering, 10(10), 1466. https://doi.org/10.3390/jmse10101…	North
Bosio et al. (2021)	NORTH	2022	Female	Serafini, G., Gordon, C. M., Foffa, D., Cobianchi, M., & Giusberti, L. (2022). Tough to digest: first record of Teleosauroidea (Thalattosuchia) in a regurgitalite from the Upper Jurassic of north‐eastern Italy. Papers in Palaeontology, 8(6), e1474. https://doi.org/10.1002/spp2.1474	North
Bosio et al. (2021)	NORTH	2022	Female	Bisconti, M., Raineri, G., Tartarelli, G., Monegatti, P., & Carnevale, G. (2022). The periotic of a basal balaenopterid from the Tortonian of the Stirone River, northern Italy (Cetacea, Mysticeti, Balaenopteridae). Palaeobiodiversity and Palaeoenvironments, 1-17. https://doi.org/10.1007/s12549-022-00550-2	North
Bosio et al. (2021)	NORTH	2022	Female	Godfrey, S. J., & Beatty, B. L. (2022). A Miocene cetacean vertebra showing a partially healed longitudinal shear-compression fracture, possibly the result of domoic acid toxicity or failed predation. Palaeontologia Electronica, 25(3), 1-16. https://doi.org/10.26879/1171	North
Bosio et al. (2021)	NORTH	2022	Female	Rule, J. P., & Fitzgerald, E. M. (2022). Pinniped (Mammalia: Carnivora) fossils from Black Rock, a new late Neogene vertebrate locality in Victoria, Australia. Palaeontologia Electronica, 25(3), 1-12. https://doi.org/10.26879/1235	North
Cozzuol (1996)	LATAM	2013	Male	Batalha-Filho, H., Fjeldså, J., Fabre, P. H., & Miyaki, C. Y. (2013). Connections between the Atlantic and the Amazonian forest avifaunas represent distinct historical events. Journal of Ornithology, 154, 41-50. https://doi.org/10.1007/s10336-012-0866-7	South
Cozzuol (1996)	LATAM	2001	Male	Hamilton, H., Caballero, S., Collins, A. G., & Brownell Jr, R. L. (2001). Evolution of river dolphins. Proceedings of the Royal Society of London. Series B: Biological Sciences, 268(1466), 549-556. https://doi.org/10.1098/rspb.2000.1385	North
Cozzuol (1996)	LATAM	2000	Male	Cione, A. L., Azpelicueta, M. D. L. M., Bond, M., Carlini, A. A., Casciotta, J. R., Cozzuol, M. A., ... & Vucetich, M. G. (2000). Miocene vertebrates from Entre Ríos province, eastern Argentina. El Neógeno de Argentina. Serie Correlación Geológica, 14, 191-237.	South
Cozzuol (1996)	LATAM	2004	Male	Fitzgerald, E. M. (2004). A review of the Tertiary fossil Cetacea (Mammalia) localities in Australia. Memoirs of Museum Victoria, 61(2), 183-208.	North
Cozzuol (1996)	LATAM	2017	Male	Fabre, P. H., Upham, N. S., Emmons, L. H., Justy, F., Leite, Y. L., Carolina Loss, A., ... & Douzery, E. J. (2017). Mitogenomic phylogeny, diversification, and biogeography of South American spiny rats. Molecular Biology and Evolution, 34(3), 613-633. https://doi.org/10.1093/molbev/msw261	North
Cozzuol (1996)	LATAM	2017	Male	Lambert, O., Bianucci, G., & De Muizon, C. (2017). Macroraptorial sperm whales (cetacea, odontoceti, physeteroidea) from the miocene of peru. Zoological Journal of the Linnean Society, 179(2), 404-474. https://doi.org/10.1111/zoj.12456	North
Cozzuol (1996)	LATAM	2018	Male	Bianucci, G., Collareta, A., Bosio, G., Landini, W., Gariboldi, K., Gioncada, A., ... & Di Celma, C. (2018). Taphonomy and palaeoecology of the lower Miocene marine vertebrate assemblage of Ullujaya (Chilcatay Formation, East Pisco Basin, southern Peru). Palaeogeography, Palaeoclimatology, Palaeoecology, 511, 256-279. https://doi.org/10.1016/j.palaeo.2018.08.013	North
Cozzuol (1996)	LATAM	2018	Male	del Rio, C. J., Martínez, S. A., McArthur, J. M., Thirlwall, M. F., & Perez, L. M. (2018). Dating late Miocene marine incursions across Argentina and Uruguay with Sr-isotope stratigraphy. Journal of South American Earth Sciences, 85, 312-324. https://doi.org/10.1016/j.jsames.2018.05.016	South
Cozzuol (1996)	LATAM	2015	Male	Boessenecker, R. W., & Fordyce, R. E. (2015). Anatomy, feeding ecology, and ontogeny of a transitional baleen whale: a new genus and species of Eomysticetidae (Mammalia: Cetacea) from the Oligocene of New Zealand. PeerJ, 3, e1129. DOI: 10.7717/peerj.1129	North
Cozzuol (1996)	LATAM	2013	Male	Fabre, P. H., Galewski, T., Tilak, M. K., & Douzery, E. J. (2013). Diversification of South American spiny rats (Echimyidae): a multigene phylogenetic approach. Zoologica Scripta, 42(2), 117-134. https://doi.org/10.1111/j.1463-6409.2012.00572.x	North
Cozzuol (1996)	LATAM	2013	Male	Valenzuela-Toro, A. M., Gutstein, C. S., Varas-Malca, R. M., Suarez, M. E., & Pyenson, N. D. (2013). Pinniped turnover in the South Pacific Ocean: new evidence from the Plio-Pleistocene of the Atacama Desert, Chile. Journal of Vertebrate Paleontology, 33(1), 216-223. https://doi.org/10.1080/02724634.2012.710282	South
Cozzuol (1996)	LATAM	2014	Male	Tanaka, Y., & Fordyce, R. E. (2014). Fossil dolphin Otekaikea marplesi (latest Oligocene, New Zealand) expands the morphological and taxonomic diversity of Oligocene cetaceans. PloS one, 9(9), e107972. https://doi.org/10.1371/journal.pone.0107972	North
Cozzuol (1996)	LATAM	2011	Male	Cione, A. L., Cozzuol, M. A., Dozo, M. T., & Acosta Hospitaleche, C. (2011). Marine vertebrate assemblages in the southwest Atlantic during the Miocene. Biological Journal of the Linnean Society, 103(2), 423-440. https://doi.org/10.1111/j.1095-8312.2011.01685.x	South
Cozzuol (1996)	LATAM	2012	Male	Bona, P., Riff, D., & de Gasparini, Z. B. (2012). Late Miocene crocodylians from northeast Argentina: new approaches about the austral components of the Neogene South American crocodylian fauna. Earth and Environmental Science Transactions of the Royal Society of Edinburgh, 103(3-4), 551-570. https://doi.org/10.1017/S175569101300042X	South
Cozzuol (1996)	LATAM	2020	Male	Paolucci, F., Buono, M. R., Fernández, M. S., Marx, F. G., & Cuitiño, J. I. (2020). Diaphorocetus poucheti (Cetacea, Odontoceti, Physeteroidea) from Patagonia, Argentina: one of the earliest sperm whales. Journal of Systematic Palaeontology, 18(4), 335-355. https://doi.org/10.1080/14772019.2019.1605544	South
Cozzuol (1996)	LATAM	2009	Male	Lambert, O., Bianucci, G., & Post, K. (2009). A new beaked whale (Odontoceti, Ziphiidae) from the middle Miocene of Peru. Journal of Vertebrate Paleontology, 29(3), 910-922. https://doi.org/10.1671/039.029.0304	North
Cozzuol (1996)	LATAM	2017	Male	Cuitiño, J. I., Dozo, M. T., del Río, C. J., Buono, M. R., Palazzesi, L., Fuentes, S., & Scasso, R. A. (2017). Miocene marine transgressions: Paleoenvironments and paleobiodiversity. Late Cenozoic of Península Valdés, Patagonia, Argentina: An Interdisciplinary Approach, 47-84. https://doi.org/10.1007/978-3-319-48508-9_3	South
Cozzuol (1996)	LATAM	2001	Male	Cozzuol, M. A. (2001). A “northern” seal from the Miocene of Argentina: implications for phocid phylogeny and biogeography. Journal of Vertebrate Paleontology, 21(3), 415-421. https://doi.org/10.1671/0272-4634(2001)021[0415:ANSFTM]2.0.CO;2	South
Cozzuol (1996)	LATAM	2012	Male	Geisler, J. H., Godfrey, S. J., & Lambert, O. (2012). A new genus and species of late Miocene inioid (Cetacea, Odontoceti) from the Meherrin River, North Carolina, USA. Journal of Vertebrate Paleontology, 32(1), 198-211. https://doi.org/10.1080/02724634.2012.629016	North
Cozzuol (1996)	LATAM	2010	Male	Dozo, M. T., Bouza, P., Monti, A., Palazzesi, L., Barreda, V., Massaferro, G., ... & Tambussi, C. P. (2010). Late Miocene continental biota in Northeastern Patagonia (Península Valdés, Chubut, Argentina). Palaeogeography, Palaeoclimatology, Palaeoecology, 297(1), 100-109. https://doi.org/10.1016/j.palaeo.2010.07.018	South
Cozzuol (1996)	LATAM	2015	Male	Bianucci, G., Urbina, M., & Lambert, O. (2015). A new record of Notocetus vanbenedeni (Squalodelphinidae, Odontoceti, Cetacea) from the Early Miocene of Peru. Comptes Rendus Palevol, 14(1), 5-13. https://doi.org/10.1016/j.crpv.2014.08.003	North
Cozzuol (1996)	LATAM	2014	Male	Gutstein, C. S., Figueroa-Bravo, C. P., Pyenson, N. D., Yury-Yañez, R. E., Cozzuol, M. A., & Canals, M. (2014). High frequency echolocation, ear morphology, and the marine–freshwater transition: a comparative study of extant and extinct toothed whales. Palaeogeography, Palaeoclimatology, Palaeoecology, 400, 62-74. https://doi.org/10.1016/j.palaeo.2014.01.026	South
Cozzuol (1996)	LATAM	2015	Male	Pyenson, N. D., Vélez-Juarbe, J., Gutstein, C. S., Little, H., Vigil, D., & O’Dea, A. (2015). Isthminia panamensis, a new fossil inioid (Mammalia, Cetacea) from the Chagres Formation of Panama and the evolution of ‘river dolphins’ in the Americas. PeerJ, 3, e1227. DOI: 10.7717/peerj.1227	North
Cozzuol (1996)	LATAM	2016	Male	Toshiyuki, K. & Barnes, L. G. (2016). New Miocene fossil Allodelphinidae (Cetacea, Odontoceti, Platanistoidea) from the North Pacific Ocean. Bull. Gunma Mus. Natu. Hist, 20, 1-58.	North
Cozzuol (1996)	LATAM	2007	Male	Bianucci, G., Lambert, O., & Post, K. (2007). A high diversity in fossil beaked whales (Mammalia, Odontoceti, Ziphiidae) recovered by trawling from the sea floor off South Africa. Geodiversitas, 29(4), 561-618.	North
Cozzuol (1996)	LATAM	2011	Male	Cunha, H. A., Moraes, L. C., Medeiros, B. V., Lailson-Brito Jr, J., da Silva, V. M., Sole-Cava, A. M., & Schrago, C. G. (2011). Phylogenetic status and timescale for the diversification of Steno and Sotalia dolphins. PLoS One, 6(12), e28297. https://doi.org/10.1371/journal.pone.0028297	South
Cozzuol (1996)	LATAM	2014	Male	Aguirre-Fernández, G., & Fordyce, R. E. (2014). Papahu taitapu, gen. et sp. nov., an early Miocene stem odontocete (Cetacea) from New Zealand. Journal of Vertebrate Paleontology, 34(1), 195-210. https://doi.org/10.1080/02724634.2013.799069	North
Cozzuol (1996)	LATAM	2009	Male	Gutstein, C. S., Cozzuol, M. A., Vargas, A. O., Suárez, M. E., Schultz, C. L., & Rubilar-Rogers, D. (2009). Patterns of skull variation of Brachydelphis (Cetacea, Odontoceti) from the Neogene of the Southeastern Pacific. Journal of Mammalogy, 90(2), 504-519. https://doi.org/10.1644/07-MAMM-A-081.1	South
Cozzuol (1996)	LATAM	2018	Male	Viglino, M., Buono, M. R., Gutstein, C., Cozzuol, M. A., & Cuitiño, J. I. (2018). A new dolphin from the early Miocene of Patagonia, Argentina: Insights into the evolution of Platanistoidea in the Southern Hemisphere. Acta Palaeontologica Polonica, 63(2): 261-277. https://doi.org/10.4202/app.00441.2017	South
Cozzuol (1996)	LATAM	2008	Male	Lambert, O. (2008). Sperm whales from the Miocene of the North Sea: a re-appraisal. Bulletin de l’Institut royal des Sciences naturelles de Belgique, Sciences de la Terre, 78, 277-316.	North
Cozzuol (1996)	LATAM	2016	Male	Valenzuela‐Toro, A. M., Pyenson, N. D., Gutstein, C. S., & Suárez, M. E. (2016). A new dwarf seal from the late Neogene of South America and the evolution of pinnipeds in the southern hemisphere. Papers in Palaeontology, 2(1), 101-115. https://doi.org/10.1002/spp2.1033	South
Cozzuol (1996)	LATAM	2002	Male	Fordyce, R. E., Quilty, P. G., & Daniels, J. (2002). Australodelphis mirus, a bizarre new toothless ziphiid-like fossil dolphin (Cetacea: Delphinidae) from the Pliocene of Vestfold Hills, East Antarctica. Antarctic Science, 14(1), 37-54. https://doi.org/10.1017/S0954102002000561	North
Cozzuol (1996)	LATAM	2022	Male	Benites-Palomino, A., Valenzuela-Toro, A. M., Figueroa-Bravo, C., Varas-Malca, R. M., Nielsen, S. N., Gutstein, C. S., & Carrillo-Biceño, J. D. (2022). A new marine mammal assemblage from central Chile reveals the Pliocene survival of true seals in South America. Historical Biology, 34(11), 2205-2217. https://doi.org/10.1080/08912963.2021.2007528	North
Cozzuol (1996)	LATAM	2019	Male	Viglino, M., Buono, M. R., Fordyce, R. E., Cuitiño, J. I., & Fitzgerald, E. M. (2019). Anatomy and phylogeny of the large shark-toothed dolphin Phoberodon arctirostris Cabrera, 1926 (Cetacea: Odontoceti) from the early Miocene of Patagonia (Argentina). Zoological Journal of the Linnean Society, 185(2), 511-542. https://doi.org/10.1093/zoolinnean/zly053	South
Cozzuol (1996)	LATAM	2018	Male	do Amaral, K. B., Amaral, A. R., Ewan Fordyce, R., & Moreno, I. B. (2018). Historical biogeography of delphininae dolphins and related taxa (Artiodactyla: Delphinidae). Journal of Mammalian Evolution, 25, 241-259. https://doi.org/10.1007/s10914-016-9376-3	South
Cozzuol (1996)	LATAM	2016	Male	Tanaka, Y., & Fordyce, R. E. (2016). Papahu-like fossil dolphin from Kaikoura, New Zealand, helps to fill the Early Miocene gap in the history of Odontoceti. New Zealand Journal of Geology and Geophysics, 59(4), 551-567. https://doi.org/10.1080/00288306.2016.1211540	North
Cozzuol (1996)	LATAM	2017	Male	Aguirre-Fernández, G., Carrillo-Briceño, J. D., Sánchez, R., Amson, E., & Sánchez-Villagra, M. R. (2017). Fossil cetaceans (mammalia, cetacea) from the neogene of Colombia and Venezuela. Journal of Mammalian Evolution, 24, 71-90. https://doi.org/10.1007/s10914-016-9353-x	North
Cozzuol (1996)	LATAM	2010	Male	Cione, A. L., Acosta Hospitaleche, C., Pérez, L. M., Laza, J. H., & César, I. (2010). Trace fossils on penguin bones from the Miocene of Chubut, southern Argentina. Alcheringa, 34(4), 433-454. https://doi.org/10.1080/03115511003793470	South
Cozzuol (1996)	LATAM	2021	Male	Paolucci, F., Fernández, M. S., Buono, M. R., & Cuitiño, J. I. (2021). ‘Aulophyseter’rionegrensis (Cetacea: Odontoceti: Physeteroidea) from the Miocene of Patagonia (Argentina): a reappraisal. Zoological Journal of the Linnean Society, 192(4), 1293-1322. https://doi.org/10.1093/zoolinnean/zlaa137	South
Cozzuol (1996)	LATAM	2017	Male	Aguirre-Fernández, G., Mennecart, B., Sánchez-Villagra, M. R., Sánchez, R., & Costeur, L. (2017). A dolphin fossil ear bone from the northern Neotropics–insights into habitat transitions in iniid evolution. Journal of Vertebrate Paleontology, 37(3), e1315817. https://doi.org/10.1080/02724634.2017.1315817	North
Cozzuol (1996)	LATAM	2015	Male	Valenzuela-Toro, A. M., Gutstein, C. S., Suárez, M. E., Otero, R., & Pyenson, N. D. (2015). Elephant seal (Mirounga sp.) from the Pleistocene of the Antofagasta Region, northern Chile. Journal of Vertebrate Paleontology, 35(3), e918883. https://doi.org/10.1080/02724634.2014.918883	South
Cozzuol (1996)	LATAM	2014	Male	Gutstein, C. S., Cozzuol, M. A., & Pyenson, N. D. (2014). The antiquity of riverine adaptations in Iniidae (Cetacea, Odontoceti) documented by a humerus from the late Miocene of the Ituzaingó Formation, Argentina. The Anatomical Record, 297(6), 1096-1102. https://doi.org/10.1002/ar.22901	South
Cozzuol (1996)	LATAM	2021	Male	Viglino, M., Gaetán, C. M., Cuitiño, J. I., & Buono, M. R. (2021). First toothless platanistoid from the early Miocene of Patagonia: the golden age of diversification of the Odontoceti. Journal of Mammalian Evolution, 28(2), 337-358. https://doi.org/10.1007/s10914-020-09505-w	South
Cozzuol (1996)	LATAM	2005	Male	Lambert, O. (2005). Review of the Miocene long-snouted dolphin Priscodelphinus cristatus du Bus, 1872 (Cetacea, Odontoceti) and phylogeny among eurhinodelphinids. Bulletin de l’Institut royal des Sciences naturelles de Belgique, Sciences de la Terre, 75, 211-235.	North
Cozzuol (1996)	LATAM	2012	Male	Fitzgerald, E. M. (2012). Possible neobalaenid from the Miocene of Australia implies a long evolutionary history for the pygmy right whale Caperea marginata (Cetacea, Mysticeti). Journal of Vertebrate Paleontology, 32(4), 976-980. https://doi.org/10.1080/02724634.2012.669803	North
Cozzuol (1996)	LATAM	2008	Male	Godfrey, S. J., & Barnes, L. G. (2008). A new genus and species of late Miocene pontoporiid dolphin (Cetacea: Odontoceti) from the St. Marys Formation in Maryland. Journal of Vertebrate Paleontology, 28(2), 520-528. https://doi.org/10.1671/0272-4634(2008)28[520:ANGASO]2.0.CO;2	North
Cozzuol (1996)	LATAM	2013	Male	Buono, M. R., & Cozzuol, M. A. (2013). A new beaked whale (Cetacea, Odontoceti) from the Late Miocene of Patagonia, Argentina. Journal of Vertebrate Paleontology, 33(4), 986-997. https://doi.org/10.1080/02724634.2013.752377	South
Cozzuol (1996)	LATAM	2018	Male	Gaetán, C. M., Buono, M. R., & Gaetano, L. C. (2018). Prosqualodon australis (Cetacea: Odontoceti) from the early Miocene of Patagonia, Argentina: redescription and phylogenetic analysis. Ameghiniana, 56(1), 1-27. https://doi.org/10.5710/AMGH.21.11.2018.3208	South
Cozzuol (1996)	LATAM	2004	Male	Lambert, O. (2004). Systematic revision of the Miocene long-snouted dolphin Eurhinodelphis longirostris du Bus, 1872 (Cetacea, Odontoceti, Eurhinodelphinidae). Bulletin de l’Institut royal des Sciences naturelles de Belgique, Sciences de la Terre, 74, 147-174.	North
Cozzuol (1996)	LATAM	2007	Male	Pyenson, N. D., & Hoch, E. (2007). Tortonian pontoporiid odontocetes from the eastern North Sea. Journal of Vertebrate Paleontology, 27(3), 757-762. https://doi.org/10.1671/0272-4634(2007)27[757:TPOFTE]2.0.CO;2	North
Cozzuol (1996)	LATAM	2021	Male	Echarri, S., Perez, D. E., Miñana, M., & Lucero, S. O. (2021). New Record of a Phocid (Mammalia, Carnivora, Phocidae) in the Late Miocene of Patagonia, Argentina. Ameghiniana, 58(4), 369-375. https://doi.org/10.5710/AMGH.04.06.2021.3403	South
Cozzuol (1996)	LATAM	2021	Male	Tanaka, Y., & Taruno, H. (2021). New humpback whale remains from the Holocene (Quaternary) of Osaka, Japan. Mammal study, 46(4), 317-322. https://doi.org/10.3106/ms2021-0007	North
Cozzuol (1996)	LATAM	2015	Male	Boessenecker, R. W., & Poust, A. W. (2015). Freshwater occurrence of the extinct dolphin Parapontoporia (Cetacea: Lipotidae) from the upper Pliocene nonmarine Tulare Formation of California. Palaeontology, 58(3), 489-496. https://doi.org/10.1111/pala.12153	North
Cozzuol (1996)	LATAM	2009	Male	Burns, J. J. (2009). Arctic marine mammals. In Encyclopedia of marine mammals (pp. 48-54). Academic Press.	North
Cozzuol (1996)	LATAM	2008	Male	Cozzuol, M. A., & Aguilera, O. A. (2008). Cetacean remains from the Neogene of northwestern Venezuela. Paläontologische Zeitschrift, 82, 196-203. https://doi.org/10.1007/BF02988409	South
Cozzuol (1996)	LATAM	2013	Male	Buono, M. R., Dozo, M. T., Marx, F. G., & Fordyce, R. E. (2013). A Late Miocene potential neobalaenine mandible from Argentina sheds light on the origins of the living pygmy right whale. Acta Palaeontologica Polonica, 59(4), 787-793. https://doi.org/10.4202/app.2012.0122	South
Cozzuol (1996)	LATAM	2005	Male	Cione, A. L., Casciotta, J. R., de las Mercedes Azpelicueta, M., Barla, M. J., & Cozzuol, M. A. (2005). Peces marinos y continentales del Mioceno del área me-sopotámica argentina. Edad y relaciones biogeográficas. Miscelánea, 14, 50.	South
Cozzuol (1996)	LATAM	2016	Male	Fitzgerald, E. M. (2016). A late Oligocene waipatiid dolphin (Odontoceti: Waipatiidae) from Victoria, Australia. Memoirs of Museum Victoria, 74, 117-136.	North
Cozzuol (1996)	LATAM	2010	Male	Canto, J., Yáñez, J., & Rovira, J. (2010). Estado actual del conocimiento de los mamíferos fósiles de Chile. Estudios Geológicos, 66(2), 255-284.	South
Cozzuol (1996)	LATAM	2006	Male	Hunter, A. M. J. (2006). A multiple regression model for predicting the energy requirements of marine mammals (Master Thesis, University of British Columbia).	North
Cozzuol (1996)	LATAM	2007	Male	Bianucci, G., & Landini, W. (2007). Fossil history. Reproductive Biology and Phylogeny of Cetacea: Whales, Porpoises and Dolphins, 7, 35.	North
Cozzuol (1996)	LATAM	2012	Male	Vélez-Juarbe, J., Noriega, J. I., & Ferrero, B. S. (2012). Fossil Dugongidae (Mammalia, Sirenia) from the Paraná Formation (late Miocene) of Entre Ríos Province, Argentina. Ameghiniana, 49(4), 585-593. https://doi.org/10.5710/AMGH.27.6.2012.568	North
Cozzuol (1996)	LATAM	2005	Male	Bianucci, G., landini, W., Valleri, G., Ragaini, L., & Varola, A. (2005). First cetacean fossil records from Ecuador, collected from the Miocene of Esmeraldas Province. Rivista Italiana di Paleontologia e Stratigrafia (Research In Paleontology and Stratigraphy), 111(2).	North
Cozzuol (1996)	LATAM	2021	Male	Paolucci, F., Buono, M. R., Fernández, M. S., & Cuitiño, J. (2021). Systematic revision of a Miocene sperm whale from Patagonia, Argentina, and the phylogenetic signal of tympano-periotic bones in Physeteroidea. Acta Palaeontologica Polonica, 66(1), 63-76. https://doi.org/10.4202/app.00763.2020	South
Cozzuol (1996)	LATAM	2021	Male	Godfrey, S. J., Gutstein, C. S., & Morgan III, D. J. (2021). A new odontocete (Inioidea, Odontoceti) from the late Neogene of North Carolina, USA. Fossil Record, 24(2), 275-285. https://doi.org/10.5194/fr-24-275-2021	North
Cozzuol (1996)	LATAM	2021	Male	Carrasco, T. S., & Buchmann, F. S. (2021). Pleistocene cetacean fossils from the coastal plain of Rio Grande do Sul in southern Brazil. Alcheringa: An Australasian Journal of Palaeontology, 45(3), 369-381. https://doi.org/10.1080/03115518.2021.1966647	South
Cozzuol (1996)	LATAM	2019	Male	Brandoni, D., Brea, M., Brunetto, E., Diederle, J. M., Franco, M. J., Gois Lima, F., ... & Zucol, A. F. (2019). Paleontología del Mioceno tardío de la región Noreste de Argentina. Opera Lilloana 52.	South
Cozzuol (1996)	LATAM	2022	Male	Simões-Lopes, P. C., Gutstein, C. S., & Iturriaga, C. M. (2022). Taxonomy, skeletal morphology, and evolutionary history. In The Franciscana Dolphin (pp. 1-14). Academic Press. https://doi.org/10.1016/B978-0-323-90974-7.00002-1	South
Cozzuol (1996)	LATAM	2004	Male	Agnolin, F., & Lucero, S. (2004). Registros de cetáceos del Mioceno tardío de Entre Ríos, Argentina. Revista de biología marina y oceanografía, 39(2), 107-110. http://dx.doi.org/10.4067/S0718-19572004000200007	South
Cozzuol (1996)	LATAM	2018	Male	Agnolin, F., Lucero, S., & Padula, H. (2018). Un lobo marino del Holoceno de la Ciudad Autónoma de Buenos Aires, Argentina. Sobre la validez de Arctocephalus holmbergi Ameghino, 1898 (Mammalia, Pinnipedia). Revista latinoamericana de arqueología e historia de las ciudades, 7, 69-76.	South
Cozzuol (1996)	LATAM	2017	Male	Morales, C. A. V. (2017). An Overview on the Evolutionary History of Tropical Pinnipeds. Tropical Pinnipeds, 26-35.	South
Cozzuol (1996)	LATAM	2013	Male	Laime, M. (2013). El registro fósil de mamíferos marinos del neógeno de la costa sur del Perú (mammalia: cetacea, pinnipedia, sirenia). I Simposio Internacional de Paleontología del Perú. Libro de resúmenes, 68.	South
Cozzuol (1996)	LATAM	2004	Male	Matallana Ochoa, M. S. (2004). Iriouso diferencial del hábitat del delfín de río, inia geoffrensis humboltiana, en aéreas prioritarias del Río Orinoco, en épocas de aguas altas y descendentes. (Bachelor Thesis, Pontificia Universidad Javeriana)	South
Cozzuol (1996)	LATAM	2019	Male	Viglino, M. (2019). Sistemática, filogenia y paleobiología de Notocetus vanbenedeni del Mioceno temprano de Patagonia y la evolución de los Platanistoidea (Mammalia, Cetacea, Odontoceti) (Doctoral dissertation, Universidad de Buenos Aires).	South
Cozzuol (1996)	LATAM	2010	Male	Dooley Jr, A. C. (2010). A middle Miocene beaked whale tooth (Cetacea: Ziphiidae) from the Carmel Church Quarry, Virginia, and implications for the evolution of sexual dimorphism in ziphiids. Jeffersoniana 24, 1-11.	North
Cozzuol (1996)	LATAM	2018	Male	Fernández Begazo, E. (2018). Descripción anatómica, análisis filogenético y morfológico de un cráneo de Odontoceti de la Formación Gran Bajo del Gualicho (Oligoceno superior–Mioceno medio), San Antonio Oeste, provincia de Río Negro, Argentina (Bachelor Thesis, Universidad Nacional de Río Negro).	South
Cozzuol (1996)	LATAM	2018	Male	Moya, E. V. (2018). Maderas de leguminosae del mioceno-pleistoceno superior de la región noreste de la Argentina: aspectos taxonómicos y su importancia como indicadores de las variaciones climáticas y biogeográficas. (Doctoral Dissertation, Universidad Nacional de Córdoba)	South
Cozzuol (1996)	LATAM	2007	Male	Canto, J. (2007). Registros de Physeteroidea (Cetacea: Odontoceti) fósiles para Chile. Noticiario Mensual del Museo Nacional de Historia Natural, 359: 9-22.	South
Cozzuol (2001)	LATAM	2018	Male	Berta, A., Churchill, M., & Boessenecker, R. W. (2018). The origin and evolutionary biology of pinnipeds: seals, sea lions, and walruses. Annual Review of Earth and Planetary Sciences, 46, 203-228. https://doi.org/10.1146/annurev-earth-082517-010009	North
Cozzuol (2001)	LATAM	2020	Male	Rule, J. P., Adams, J. W., Marx, F. G., Evans, A. R., Tennyson, A. J., Scofield, R. P., & Fitzgerald, E. M. (2020). First monk seal from the Southern Hemisphere rewrites the evolutionary history of true seals. Proceedings of the Royal Society B, 287(1938), 20202318. https://doi.org/10.1098/rspb.2020.2318	North
Cozzuol (2001)	LATAM	2010	Male	Fulton, T. L., & Strobeck, C. (2010). Multiple fossil calibrations, nuclear loci and mitochondrial genomes provide new insight into biogeography and divergence timing for true seals (Phocidae, Pinnipedia). Journal of Biogeography, 37(5), 814-829. https://doi.org/10.1111/j.1365-2699.2010.02271.x	North
Cozzuol (2001)	LATAM	2015	Male	Collareta, A., Landini, W., Lambert, O., Post, K., Tinelli, C., Di Celma, C., ... & Bianucci, G. (2015). Piscivory in a Miocene Cetotheriidae of Peru: first record of fossilized stomach content for an extinct baleen-bearing whale. The Science of Nature, 102, 1-12. https://doi.org/10.1007/s00114-015-1319-y	North
Cozzuol (2001)	LATAM	2014	Male	Churchill, M., Boessenecker, R. W., & Clementz, M. T. (2014). Colonization of the Southern Hemisphere by fur seals and sea lions (Carnivora: Otariidae) revealed by combined evidence phylogenetic and Bayesian biogeographical analysis. Zoological Journal of the Linnean Society, 172(1), 200-225. https://doi.org/10.1111/zoj12163	North
Cozzuol (2001)	LATAM	2014	Male	Amson, E., & de Muizon, C. (2014). A new durophagous phocid (Mammalia: Carnivora) from the late Neogene of Peru and considerations on monachine seals phylogeny. Journal of Systematic Palaeontology, 12(5), 523-548. https://doi.org/10.1080/14772019.2013.799610	North
Cozzuol (2001)	LATAM	2013	Male	Valenzuela-Toro, A. M., Gutstein, C. S., Varas-Malca, R. M., Suarez, M. E., & Pyenson, N. D. (2013). Pinniped turnover in the South Pacific Ocean: new evidence from the Plio-Pleistocene of the Atacama Desert, Chile. Journal of Vertebrate Paleontology, 33(1), 216-223. https://doi.org/10.1080/02724634.2012.710282	South
Cozzuol (2001)	LATAM	2007	Male	Cobbett, A., Wilkinson, M., & Wills, M. A. (2007). Fossils impact as hard as living taxa in parsimony analyses of morphology. Systematic Biology, 56(5), 753-766. https://doi.org/10.1080/10635150701627296	North
Cozzuol (2001)	LATAM	2011	Male	Ksepka, D. T., & Ando, T. (2011). Penguins past, present, and future: trends in the evolution of the Sphenisciformes. Living dinosaurs, 155-186.	North
Cozzuol (2001)	LATAM	2011	Male	Cione, A. L., Cozzuol, M. A., Dozo, M. T., & Acosta Hospitaleche, C. (2011). Marine vertebrate assemblages in the southwest Atlantic during the Miocene. Biological Journal of the Linnean Society, 103(2), 423-440. https://doi.org/10.1111/j.1095-8312.2011.01685.x	South
Cozzuol (2001)	LATAM	2021	Male	Rule, J. P., Adams, J. W., & Fitzgerald, E. M. (2021). Colonization of the ancient southern oceans by small-sized Phocidae: new evidence from Australia. Zoological Journal of the Linnean Society, 191(4), 1160-1180. https://doi.org/10.1093/zoolinnean/zlaa075	North
Cozzuol (2001)	LATAM	2015	Male	Berta, A., Kienle, S., Bianucci, G., & Sorbi, S. (2015). A reevaluation of Pliophoca etrusca (Pinnipedia, Phocidae) from the Pliocene of Italy: phylogenetic and biogeographic implications. Journal of Vertebrate Paleontology, 35(1), e889144. https://doi.org/10.1080/02724634.2014.889144	North
Cozzuol (2001)	LATAM	2013	Male	Koretsky, I. A., & Rahmat, S. J. (2013). First record of fossil Cystophorinae (Carnivora, Phocidae): middle Miocene seals from the northern Paratethys. Rivista Italiana di Paleontologia e Stratigrafia, 119(3), 325-350.	North
Cozzuol (2001)	LATAM	2017	Male	Dewaele, L., Lambert, O., & Louwye, S. (2017). On Prophoca and Leptophoca (Pinnipedia, Phocidae) from the Miocene of the North Atlantic realm: redescription, phylogenetic affinities and paleobiogeographic implications. PeerJ, 5, e3024. DOI: 10.7717/peerj.3024	North
Cozzuol (2001)	LATAM	2007	Male	Acosta, H. C., Tambussi, C., Donato, M., & Cozzuol, M. (2007). A new Miocene penguin from Patagonia and its phylogenetic relationships. Acta Palaeontologica Polonica, 52(2).	South
Cozzuol (2001)	LATAM	2015	Male	Churchill, M., Clementz, M. T., & Kohno, N. (2015). Cope's rule and the evolution of body size in Pinnipedimorpha (Mammalia: Carnivora). Evolution, 69(1), 201-215. https://doi.org/10.1111/evo.12560	North
Cozzuol (2001)	LATAM	2018	Male	Dewaele, L., Lambert, O., & Louwye, S. (2018). A critical revision of the fossil record, stratigraphy and diversity of the Neogene seal genus Monotherium (Carnivora, Phocidae). Royal Society open science, 5(5), 171669. https://doi.org/10.1098/rsos.171669	North
Cozzuol (2001)	LATAM	2017	Male	Dewaele, L., Amson, E., Lambert, O., & Louwye, S. (2017). Reappraisal of the extinct seal “Phoca” vitulinoides from the Neogene of the North Sea Basin, with bearing on its geological age, phylogenetic affinities, and locomotion. PeerJ, 5, e3316. DOI: 10.7717/peerj.3316	North
Cozzuol (2001)	LATAM	2017	Male	Cuitiño, J. I., Dozo, M. T., del Río, C. J., Buono, M. R., Palazzesi, L., Fuentes, S., & Scasso, R. A. (2017). Miocene marine transgressions: Paleoenvironments and paleobiodiversity. Late Cenozoic of Península Valdés, Patagonia, Argentina: An Interdisciplinary Approach, 47-84. https://doi.org/10.1007/978-3-319-48508-9_3	South
Cozzuol (2001)	LATAM	2010	Male	Dozo, M. T., Bouza, P., Monti, A., Palazzesi, L., Barreda, V., Massaferro, G., ... & Tambussi, C. P. (2010). Late Miocene continental biota in Northeastern Patagonia (Península Valdés, Chubut, Argentina). Palaeogeography, Palaeoclimatology, Palaeoecology, 297(1), 100-109. https://doi.org/10.1016/j.palaeo.2010.07.018	South
Cozzuol (2001)	LATAM	2016	Male	Valenzuela‐Toro, A. M., Pyenson, N. D., Gutstein, C. S., & Suárez, M. E. (2016). A new dwarf seal from the late Neogene of South America and the evolution of pinnipeds in the southern hemisphere. Papers in Palaeontology, 2(1), 101-115. https://doi.org/10.1002/spp2.1033	South
Cozzuol (2001)	LATAM	2015	Male	Govender, R. (2015). Preliminary phylogenetics and biogeographic history of the Pliocene seal, Homiphoca capensis from Langebaanweg, South Africa. Transactions of the Royal Society of South Africa, 70(1), 25-39.	South
Cozzuol (2001)	LATAM	2014	Male	Koretsky, I. A., & Domning, D. P. (2014). One of the oldest seals (Carnivora, Phocidae) from the Old World. Journal of Vertebrate Paleontology, 34(1), 224-229. https://doi.org/10.1080/02724634.2013.787428	North
Cozzuol (2001)	LATAM	2011	Male	Avery, G., & Klein, R. G. (2011). Review of fossil phocid and otariid seals from the southern and western coasts of South Africa. Transactions of the Royal Society of South Africa, 66(1), 14-24. https://doi.org/10.1080/0035919X.2011.564490	South
Cozzuol (2001)	LATAM	2022	Male	Benites-Palomino, A., Valenzuela-Toro, A. M., Figueroa-Bravo, C., Varas-Malca, R. M., Nielsen, S. N., Gutstein, C. S., & Carrillo-Biceño, J. D. (2022). A new marine mammal assemblage from central Chile reveals the Pliocene survival of true seals in South America. Historical Biology, 34(11), 2205-2217. https://doi.org/10.1080/08912963.2021.2007528	North
Cozzuol (2001)	LATAM	2016	Male	Koretsky, I. A., Barnes, L. G., & Rahmat, S. J. (2016). Re-evaluation of morphological characters questions current views of pinniped origins. Vestnik zoologii, 50(4), 327. DOI: 10.1515/vzoo-2016-0040	North
Cozzuol (2001)	LATAM	2022	Male	Costa, D. P., & Maresh, J. L. (2022). Reproductive energetics of phocids. In Ethology and Behavioral Ecology of Phocids (pp. 281-309). Cham: Springer International Publishing. https://doi.org/10.1007/978-3-030-88923-4_8	North
Cozzuol (2001)	LATAM	2017	Male	Berta, A. (2017). The rise of marine mammals: 50 million years of evolution. JHU Press.	North
Cozzuol (2001)	LATAM	2021	Male	Rule, J. P., Adams, J. W., & Fitzgerald, E. M. (2021). Early monk seals (Monachinae: Monachini) from the late Miocene–early Pliocene of Australia. Journal of Systematic Palaeontology, 19(6), 441-459. https://doi.org/10.1080/14772019.2021.1920639	North
Cozzuol (2001)	LATAM	2015	Male	Valenzuela-Toro, A. M., Gutstein, C. S., Suárez, M. E., Otero, R., & Pyenson, N. D. (2015). Elephant seal (Mirounga sp.) from the Pleistocene of the Antofagasta Region, northern Chile. Journal of Vertebrate Paleontology, 35(3), e918883. https://doi.org/10.1080/02724634.2014.918883	South
Cozzuol (2001)	LATAM	2021	Male	Hafed, A. B., Koretsky, I. A., & Rahmat, S. J. (2021). Current status of pinnipeds phylogeny based on molecular and morphological data. Historical Biology, 33(10), 2356-2370. https://doi.org/10.1080/08912963.2020.1795649	North
Cozzuol (2001)	LATAM	2013	Male	Govender, R., Chinsamy, A., & Ackermann, R. R. (2013). Anatomical and landmark morphometric analysis of fossil phocid seal remains from Langebaanweg, West Coast of South Africa, Transactions of the Royal Society of South Africa, 67 (3) 2012: pp. 135-149: corrigendum. Transactions of the Royal Society of South Africa, 68(2), 145.	South
Cozzuol (2001)	LATAM	2019	Male	Dewaele, L., Lambert, O., Laurin, M., De Kock, T., Louwye, S., & de Buffrénil, V. (2019). Generalized osteosclerotic condition in the skeleton of Nanophoca vitulinoides, a dwarf seal from the Miocene of Belgium. Journal of Mammalian Evolution, 26, 517-543. https://doi.org/10.1007/s10914-018-9438-9	North
Cozzuol (2001)	LATAM	2013	Male	Buono, M. R., & Cozzuol, M. A. (2013). A new beaked whale (Cetacea, Odontoceti) from the Late Miocene of Patagonia, Argentina. Journal of Vertebrate Paleontology, 33(4), 986-997. https://doi.org/10.1080/02724634.2013.752377	South
Cozzuol (2001)	LATAM	2017	Male	Rahmat, S. J., Koretsky, I. A., Osborne, J. E., & Alford, A. A. (2017). New Miocene Monachinae from the western shore of the Chesapeake Bay (Maryland, USA). Vestnik zoologii, 51(3), 221. DOI: 10.1515/vzoo-2017-0029	North
Cozzuol (2001)	LATAM	2022	Male	Rule, J. P., & Fitzgerald, E. M. (2022). Pinniped (Mammalia: Carnivora) fossils from Black Rock, a new late Neogene vertebrate locality in Victoria, Australia. Palaeontologia Electronica, 25(3), 1-12. https://doi.org/10.26879/1235	North
Cozzuol (2001)	LATAM	2018	Male	Rahmat, S., Muñiz, F., Toscano, A., Esperante, R., & Koretsky, I. (2018). First European record of Homiphoca (Phocidae: Monachinae: Lobodontini) and its bearing on the paleobiogeography of the genus. Historical Biology, 32, 561-569. https://doi.org/10.1080/08912963.2018.1507030	North
Cozzuol (2001)	LATAM	2012	Male	Cabrera, D. A., Cione, A. L., & Cozzuol, M. A. (2012). Tridimensional angel shark jaw elements (Elasmobranchii, Squatinidae) from the Miocene of Southern Argentina. Ameghiniana, 49(1), 126-131. https://doi.org/10.5710/AMGH.v49i1(469)	South
Cozzuol (2001)	LATAM	2019	Male	Churchill, M., & Uhen, M. D. (2019). Taxonomic implications of morphometric analysis of earless seal limb bones. Acta Palaeontologica Polonica, 64(2): 213-230. https://doi.org/10.4202/app.00607.2019	North
Cozzuol (2001)	LATAM	2021	Male	Echarri, S., Perez, D. E., Miñana, M., & Lucero, S. O. (2021). New Record of a Phocid (Mammalia, Carnivora, Phocidae) in the Late Miocene of Patagonia, Argentina. Ameghiniana, 58(4), 369-375. https://doi.org/10.5710/AMGH.04.06.2021.3403	South
Cozzuol (2001)	LATAM	2013	Male	Buono, M. R., Dozo, M. T., Marx, F. G., & Fordyce, R. E. (2013). A Late Miocene potential neobalaenine mandible from Argentina sheds light on the origins of the living pygmy right whale. Acta Palaeontologica Polonica, 59(4), 787-793. https://doi.org/10.4202/app.2012.0122	South
Cozzuol (2001)	LATAM	2021	Male	Koper, L., Koretsky, I., & Rahmat, S. (2021). Can you hear me now? A comparative survey of pinniped auditory apparatus morphology. Zoodiversity, 55(1): 63–86. DOI: 10.15407/zoo2021.01.063	North
Cozzuol (2001)	LATAM	2022	Male	Valenzuela-Toro, A. M., & Pyenson, N. D. (2022). New Seal (Carnivora, Phocidae) Record from the Late Miocene–Pliocene of Guafo Island, Southern Chile. Ameghiniana, 59(5), 355-365. https://doi.org/10.5710/AMGH.06.07.2022.3498	North
Cozzuol (2001)	LATAM	2004	Male	Rodrigues, P. H., Prevosti, F. J., Ferigolo, J., & Ribeiro, A. M. (2004). Novos materiais de Carnivora para o Pleistoceno do estado do Rio Grande do Sul, Brasil. Revista Brasileira de Paleontologia, 7(1), 77-86.	South
Cozzuol (2001)	LATAM	2013	Male	Soibelzon, L. H. (2013). Revisión de los carnívoros (Carnivora, Mammalia) acuáticos y continentales del Mioceno de la Mesopotamia argentina. Publicación Electrónica de la Asociación Paleontológica Argentina, 14(1).	South
Cozzuol (2001)	LATAM	2022	Male	Berta, A., Churchill, M., & Boessenecker, R. W. (2022). The Origin of Phocid Seals and Evolution of Key Behavioral Character Traits. In Ethology and Behavioral Ecology of Phocids (pp. 3-30). Cham: Springer International Publishing. https://doi.org/10.1007/978-3-030-88923-4_1	North
Cozzuol (2001)	LATAM	2012	Male	Hospitaleche, C. A., & Cione, A. L. (2012). The most recent record of† Palaeospheniscus bergi Moreno & Mercerat, 1891 (Aves, Spheniscidae) from the middle Miocene, northeastern Patagonia. Neues Jahrbuch fur Geologie und Palaontologie-Abhandlungen, 266(2), 143. DOI: 10.1127/0077-7749/2012/0287	South
Cozzuol (2001)	LATAM	2018	Male	Fuentes, S. N., Cuitiño, J. I., Martz, P., Panera, J. P. P., Guler, V., Palazzesi, L., ... & Scasso, R. A. (2018). Palaeoenvironmental reconstruction of the puerto madryn formation (middle to late Miocene), northeast of Patagonia: palynology, nannofossils and stratigraphy. Ameghiniana, 56(1), 28-52. https://doi.org/10.5710/AMGH.11.12.2018.3201	South
Cozzuol (2001)	LATAM	2021	Male	Boessenecker, R. W., & Churchill, M. (2021). The surprising evolutionary heritage of the Atlantic walrus as chronicled by the fossil record. In The Atlantic Walrus (pp. 9-37). Academic Press. https://doi.org/10.1016/B978-0-12-817430-2.00006-6	North
Cozzuol (2001)	LATAM	2019	Male	Brandoni, D., Brea, M., Brunetto, E., Diederle, J. M., Franco, M. J., Gois Lima, F., ... & Zucol, A. F. (2019). Paleontología del Mioceno tardío de la región Noreste de Argentina. Opera Lilloana N° 52. Fundación Miguel Lillo, Tucumán, Argentina	South
Cozzuol (2001)	LATAM	2020	Male	Rule, J. P., Adams, J. W., Rovinsky, D. S., Hocking, D. P., Evans, A. R., & Fitzgerald, E. M. (2020). A new large-bodied Pliocene seal with unusual cutting teeth. Royal Society open science, 7(11), 201591. https://doi.org/10.1098/rsos.201591	North
Cozzuol (2001)	LATAM	2015	Male	Berta, A., Kienle, S., Bianucci, G., & Sorbi, S. (2015). A reevaluation of Pliophoca etrusca (Pinnipedia, Phocidae) from the Pliocene of Italy: phylogenetic and biogeographic implications. Journal of Vertebrate Paleontology, 35(1), e889144. https://doi.org/10.1080/02724634.2014.889144	North
Cozzuol (2001)	LATAM	2017	Male	Morales, C. A. V. (2017). An Overview on the Evolutionary History of Tropical Pinnipeds. In: Alava, J. J. (ed), Tropical Pinnipeds, Bioecology, threats and conservation (pp. 12-21). Taylor & Francis	South
Cozzuol (2001)	LATAM	2015	Male	Kuhn, C. (2015). Evolution pinnipeder Carnivora-eine konstruktionsmorphologische Fallstudie (Doctoral dissertation, Karlsruhe, Karlsruher Institut für Technologie).	North
Cozzuol & Aguilera (2008)	LATAM	2016	Male	Carrillo-Briceño, J. D., Aguilera, O. A., De Gracia, C., Aguirre-Fernández, G., Kindlimann, R., & Sánchez-Villagra, M. R. (2016). An early Neogene elasmobranch fauna from the southern Caribbean (western Venezuela). Palaeontologia Electronica, 1-31. https://doi.org/10.5167/uzh-125933	North
Cozzuol & Aguilera (2008)	LATAM	2014	Male	Lambert, O., Bianucci, G., & Urbina, M. (2014). Huaridelphis raimondii, a new early Miocene Squalodelphinidae (Cetacea, odontoceti) from the Chilcatay Formation, Peru. Journal of Vertebrate Paleontology, 34(5), 987-1004. https://doi.org/10.1080/02724634.2014.858050	North
Cozzuol & Aguilera (2008)	LATAM	2020	Male	Aguilera, O., Lopes, R. T., Rodriguez, F., dos Santos, T. M., Rodrigues-Almeida, C., Almeida, P., ... & Moretti, T. (2020). Fossil sea catfish (Siluriformes; Ariidae) otoliths and in-skull otoliths from the Neogene of the Western Central Atlantic. Journal of South American Earth Sciences, 101, 102619. https://doi.org/10.1016/j.jsames.2020.102619	South
Cozzuol & Aguilera (2008)	LATAM	2017	Male	Aguirre-Fernández, G., Carrillo-Briceño, J. D., Sánchez, R., Amson, E., & Sánchez-Villagra, M. R. (2017). Fossil cetaceans (mammalia, cetacea) from the neogene of Colombia and Venezuela. Journal of Mammalian Evolution, 24, 71-90. https://doi.org/10.1007/s10914-016-9353-x	North
Cozzuol & Aguilera (2008)	LATAM	2021	Male	Viglino, M., Gaetán, C. M., Cuitiño, J. I., & Buono, M. R. (2021). First toothless platanistoid from the early Miocene of Patagonia: the golden age of diversification of the Odontoceti. Journal of Mammalian Evolution, 28(2), 337-358. https://doi.org/10.1007/s10914-020-09505-w	South
Cozzuol & Aguilera (2008)	LATAM	2022	Male	Lima, D., Aguilera, O., & Tavares, M. (2022). The Inachoididae spider crabs (Crustacea, Brachyura) from the Neogene of the tropical Americas. Journal of Paleontology, 96(2), 334-354. https://doi.org/10.1017/jpa.2021.91	South
Cozzuol & Aguilera (2008)	LATAM	2021	Male	Perez, V. J., Godfrey, S. J., & Chapman, P. F. (2021). Rare evidence of shark-on-shark trophic interactions in the fossil record. Acta Palaeontologica Polonica, 66(4), 847-856. https://doi.org/10.4202/app.00911.2021	North
Cozzuol & Aguilera (2008)	LATAM	2022	Male	Tanaka, Y., Ortega, M., & Fordyce, R. E. (2022). A new early Miocene archaic dolphin (Odontoceti, Cetacea) from New Zealand, and brain evolution of the Odontoceti. New Zealand Journal of Geology and Geophysics, 1-15. https://doi.org/10.1080/00288306.2021.2021956	North
Cozzuol & Aguilera (2008)	LATAM	2021	Male	Godfrey, S. J., Gutstein, C. S., & Morgan III, D. J. (2021). A new odontocete (Inioidea, Odontoceti) from the late Neogene of North Carolina, USA. Fossil Record, 24(2), 275-285. https://doi.org/10.5194/fr-24-275-2021	North
Cozzuol & Aguilera (2008)	LATAM	2018	Male	Nelson, M. D., & Uhen, M. D. (2018). First occurrence of a squalodelphinid (Cetacea, Odontoceti) from the early Miocene of Washington State. Journal of Vertebrate Paleontology, 38(2), e1428197. https://doi.org/10.1080/02724634.2017.1428197	North
Cozzuol & Aguilera (2008)	LATAM	2019	Male	Viglino, M. (2019). Sistemática, filogenia y paleobiología de Notocetus vanbenedeni del Mioceno temprano de Patagonia y la evolución de los Platanistoidea (Mammalia, Cetacea, Odontoceti) (Doctoral dissertation, Universidad de Buenos Aires).	South
Cozzuol (2006)	LATAM	2016	Male	O’Dea, A., Lessios, H. A., Coates, A. G., Eytan, R. I., Restrepo-Moreno, S. A., Cione, A. L., ... & Jackson, J. B. (2016). Formation of the Isthmus of Panama. Science advances, 2(8), e1600883. DOI: 10.1126/sciadv.1600883	North
Cozzuol (2006)	LATAM	2010	Male	Latrubesse, E. M., Cozzuol, M., da Silva-Caminha, S. A., Rigsby, C. A., Absy, M. L., & Jaramillo, C. (2010). The Late Miocene paleogeography of the Amazon Basin and the evolution of the Amazon River system. Earth-Science Reviews, 99(3-4), 99-124. https://doi.org/10.1016/j.earscirev.2010.02.005	North
Cozzuol (2006)	LATAM	2011	Male	Meredith, R. W., Janečka, J. E., Gatesy, J., Ryder, O. A., Fisher, C. A., Teeling, E. C., ... & Murphy, W. J. (2011). Impacts of the Cretaceous Terrestrial Revolution and KPg extinction on mammal diversification. science, 334(6055), 521-524.	North
Cozzuol (2006)	LATAM	2017	Male	Jaramillo, C., Romero, I., D’Apolito, C., Bayona, G., Duarte, E., Louwye, S., ... & Wesselingh, F. P. (2017). Miocene flooding events of western Amazonia. Science advances, 3(5), e1601693. DOI: 10.1126/sciadv.160169	North
Cozzuol (2006)	LATAM	2009	Male	Santos, J. C., Coloma, L. A., Summers, K., Caldwell, J. P., Ree, R., & Cannatella, D. C. (2009). Amazonian amphibian diversity is primarily derived from late Miocene Andean lineages. PLoS biology, 7(3), e1000056. https://doi.org/10.1371/journal.pbio.1000056	North
Cozzuol (2006)	LATAM	2018	Male	Amador, L. I., Moyers Arévalo, R. L., Almeida, F. C., Catalano, S. A., & Giannini, N. P. (2018). Bat systematics in the light of unconstrained analyses of a comprehensive molecular supermatrix. Journal of Mammalian Evolution, 25(1), 37-70. https://doi.org/10.1007/s10914-016-9363-8	South
Cozzuol (2006)	LATAM	2016	Male	Antoine, P. O., Abello, M. A., Adnet, S., Sierra, A. J. A., Baby, P., Billet, G., ... & Salas-Gismondi, R. (2016). A 60-million-year Cenozoic history of western Amazonian ecosystems in Contamana, eastern Peru. Gondwana Research, 31, 30-59. https://doi.org/10.1016/j.gr.2015.11.001	North
Cozzuol (2006)	LATAM	2015	Male	Salas-Gismondi, R., Flynn, J. J., Baby, P., Tejada-Lara, J. V., Wesselingh, F. P., & Antoine, P. O. (2015). A Miocene hyperdiverse crocodylian community reveals peculiar trophic dynamics in proto-Amazonian mega-wetlands. Proceedings of the Royal Society B: Biological Sciences, 282(1804), 20142490. https://doi.org/10.1098/rspb.2014.2490	North
Cozzuol (2006)	LATAM	2015	Male	Carrillo, J. D., Forasiepi, A., Jaramillo, C., & Sánchez-Villagra, M. R. (2015). Neotropical mammal diversity and the Great American Biotic Interchange: spatial and temporal variation in South America's fossil record. Frontiers in genetics, 5, 451. https://doi.org/10.3389/fgene.2014.00451	North
Cozzuol (2006)	LATAM	2018	Male	Prevosti, F. J., & Forasiepi, A. M. (2018). Evolution of South American mammalian predators during the Cenozoic: paleobiogeographic and paleoenvironmental contingencies. Springer.	South
Cozzuol (2006)	LATAM	2010	Male	Hoorn, C., Wesselingh, F. P., Hovikoski, J., & Guerrero, J. (2010). The development of the amazonian mega-wetland (Miocene; Brazil, Colombia, Peru, Bolivia). Amazonia, landscape and species evolution: a look into the past, 123, 142.	North
Cozzuol (2006)	LATAM	2013	Male	Prevosti, F. J., Forasiepi, A., & Zimicz, N. (2013). The evolution of the Cenozoic terrestrial mammalian predator guild in South America: competition or replacement?. Journal of Mammalian Evolution, 20(1), 3-21. https://doi.org/10.1007/s10914-011-9175-9	South
Cozzuol (2006)	LATAM	2015	Male	Rossetti, D. F., Cohen, M. C., Tatumi, S. H., Sawakuchi, A. O., Cremon, É. H., Mittani, J. C., ... & Moya, G. (2015). Mid-Late Pleistocene OSL chronology in western Amazonia and implications for the transcontinental Amazon pathway. Sedimentary Geology, 330, 1-15. https://doi.org/10.1016/j.sedgeo.2015.10.001	South
Cozzuol (2006)	LATAM	2015	Male	Tejada‐Lara, J. V., Salas‐Gismondi, R., Pujos, F., Baby, P., Benammi, M., Brusset, S., ... & Antoine, P. O. (2015). Life in proto‐Amazonia: Middle Miocene mammals from the Fitzcarrald Arch (Peruvian Amazonia). Palaeontology, 58(2), 341-378. https://doi.org/10.1111/pala.12147	South
Cozzuol (2006)	LATAM	2015	Male	Moreno, F., Hendy, A. J. W., Quiroz, L., Hoyos, N., Jones, D. S., Zapata, V., ... & Jaramillo, C. (2015). Revised stratigraphy of Neogene strata in the Cocinetas basin, La Guajira, Colombia. Swiss Journal of Palaeontology, 134(1), 5-43. https://doi.org/10.1007/s13358-015-0071-4	North
Cozzuol (2006)	LATAM	2010	Male	da Silva-Caminha, S. A., Jaramillo, C. A., & Absy, M. L. (2010). Neogene palynology of the Solimões basin, Brazilian Amazonia. Palaeontographica Abteilung B, 284(1–3), 13-79.	South
Cozzuol (2006)	LATAM	2019	Male	Cidade, G. M., Fortier, D., & Hsiou, A. S. (2019). The crocodylomorph fauna of the Cenozoic of South America and its evolutionary history: a review. Journal of South American Earth Sciences, 90, 392-411. https://doi.org/10.1016/j.jsames.2018.12.026	South
Cozzuol (2006)	LATAM	2016	Male	Salas-Gismondi, R., Flynn, J. J., Baby, P., Tejada-Lara, J. V., Claude, J., & Antoine, P. O. (2016). A new 13 million year old gavialoid crocodylian from proto-Amazonian mega-wetlands reveals parallel evolutionary trends in skull shape linked to longirostry. PloS one, 11(4), e0152453. https://doi.org/10.1371/journal.pone.0152453	North
Cozzuol (2006)	LATAM	2009	Male	Rosenberger, A. L., Tejedor, M. F., Cooke, S. B., & Pekar, S. (2009). Platyrrhine ecophylogenetics in space and time. South American primates: Comparative perspectives in the study of behavior, ecology, and conservation, 69-113. https://doi.org/10.1007/978-0-387-78705-3_4	North
Cozzuol (2006)	LATAM	2016	Male	Caputo, M. V., & Soares, E. A. A. (2016). Eustatic and tectonic change effects in the reversion of the transcontinental Amazon River drainage system. Brazilian Journal of Geology, 46, 301-328. https://doi.org/10.1590/2317-4889201620160066	South
Cozzuol (2006)	LATAM	2014	Male	Eakin, C. M., Lithgow-Bertelloni, C., & Dávila, F. M. (2014). Influence of Peruvian flat-subduction dynamics on the evolution of western Amazonia. Earth and Planetary Science Letters, 404, 250-260. https://doi.org/10.1016/j.epsl.2014.07.027	North
Cozzuol (2006)	LATAM	2018	Male	Allard, T., Gautheron, C., Riffel, S. B., Balan, E., Soares, B. F., Pinna-Jamme, R., ... & Do Nascimento, N. (2018). Combined dating of goethites and kaolinites from ferruginous duricrusts. Deciphering the Late Neogene erosion history of Central Amazonia. Chemical Geology, 479, 136-150. https://doi.org/10.1016/j.chemgeo.2018.01.004	North
Cozzuol (2006)	LATAM	2011	Male	Gross, M., Piller, W. E., Ramos, M. I., & da Silva Paz, J. D. (2011). Late Miocene sedimentary environments in south-western Amazonia (Solimões formation; Brazil). Journal of South American Earth Sciences, 32(2), 169-181. https://doi.org/10.1016/j.jsames.2011.05.004	North
Cozzuol (2006)	LATAM	2009	Male	Eiting, T. P., & Gunnell, G. F. (2009). Global completeness of the bat fossil record. Journal of Mammalian Evolution, 16, 151-173. https://doi.org/10.1007/s10914-009-9118-x	North
Cozzuol (2006)	LATAM	2022	Male	Amorim, P. F., & Costa, W. J. (2022). Evolution and biogeography of Anablepsoides killifishes shaped by Neotropical geological events (Cyprinodontiformes, Aplocheilidae). Zoologica Scripta, 51(4), 434-446. https://doi.org/10.1111/zsc.12539	South
Cozzuol (2006)	LATAM	2017	Male	Springer, M. S., Emerling, C. A., Meredith, R. W., Janečka, J. E., Eizirik, E., & Murphy, W. J. (2017). Waking the undead: Implications of a soft explosive model for the timing of placental mammal diversification. Molecular Phylogenetics and Evolution, 106, 86-102. https://doi.org/10.1016/j.ympev.2016.09.017	North
Cozzuol (2006)	LATAM	2017	Male	Kerber, L., Negri, F. R., Ribeiro, A. M., Nasif, N., Souza-Filho, J. P., & Ferigolo, J. (2017). Tropical fossil caviomorph rodents from the southwestern Brazilian Amazonia in the context of the South American faunas: systematics, biochronology, and paleobiogeography. Journal of Mammalian Evolution, 24, 57-70. https://doi.org/10.1007/s10914-016-9340-2	South
Cozzuol (2006)	LATAM	2007	Male	Croft, D. A., Flynn, J. J., & Wyss, A. R. (2007). A new basal glyptodontid and other Xenarthra of the early Miocene Chucal Fauna, northern Chile. Journal of Vertebrate Paleontology, 27(4), 781-797.	North
Cozzuol (2006)	LATAM	2010	Male	Campbell Jr, K. E., Prothero, D. R., Romero-Pittman, L., Hertel, F., & Rivera, N. (2010). Amazonian magnetostratigraphy: dating the first pulse of the Great American Faunal Interchange. Journal of South American Earth Sciences, 29(3), 619-626. https://doi.org/10.1016/j.jsames.2009.11.007	North
Cozzuol (2006)	LATAM	2019	Male	Bissaro-Júnior, M. C., Kerber, L., Crowley, J. L., Ribeiro, A. M., Ghilardi, R. P., Guilherme, E., ... & Hsiou, A. S. (2019). Detrital zircon U–Pb geochronology constrains the age of Brazilian Neogene deposits from Western Amazonia. Palaeogeography, Palaeoclimatology, Palaeoecology, 516, 64-70. https://doi.org/10.1016/j.palaeo.2018.11.032	South
Cozzuol (2006)	LATAM	2017	Male	Cidade, G. M., Solórzano, A., Rincón, A. D., Riff, D., & Hsiou, A. S. (2017). A new Mourasuchus (Alligatoroidea, Caimaninae) from the late Miocene of Venezuela, the phylogeny of Caimaninae and considerations on the feeding habits of Mourasuchus. PeerJ, 5, e3056. DOI: 10.7717/peerj.3056	South
Cozzuol (2006)	LATAM	2012	Male	Pujos, F., Gaudin, T. J., De Iuliis, G., & Cartelle, C. (2012). Recent advances on variability, morpho-functional adaptations, dental terminology, and evolution of sloths. Journal of Mammalian Evolution, 19, 159-169. https://doi.org/10.1007/s10914-012-9189-y	South
Cozzuol (2006)	LATAM	2017	Male	Pujos, F., De Iuliis, G., & Cartelle, C. (2017). A paleogeographic overview of tropical fossil sloths: towards an understanding of the origin of extant suspensory sloths?. Journal of Mammalian Evolution, 24, 19-38. https://doi.org/10.1007/s10914-016-9330-4	South
Cozzuol (2006)	LATAM	2022	Male	Santos Júnior, J. E., Williams, P. H., Dias, C. A. R., Silveira, F. A., Faux, P., Coimbra, R. T., ... & Santos, F. R. (2022). Biogeography and Diversification of Bumblebees (Hymenoptera: Apidae), with Emphasis on Neotropical Species. Diversity, 14(4), 238. https://doi.org/10.3390/d14040238	South
Cozzuol (2006)	LATAM	2021	Male	Leite, F. P. R., Silva-Caminha, S. A. F. D., & D’Apolito, C. (2021). New Neogene index pollen and spore taxa from the Solimões Basin (western Amazonia), Brazil. Palynology, 45(1), 115-141. https://doi.org/10.1080/01916122.2020.1758971	South
Cozzuol (2006)	LATAM	2013	Male	Gross, M., Ramos, M. I., Caporaletti, M., & Piller, W. E. (2013). Ostracods (Crustacea) and their palaeoenvironmental implication for the Solimões Formation (late Miocene; western Amazonia/Brazil). Journal of South American Earth Sciences, 42, 216-241. https://doi.org/10.1016/j.jsames.2012.10.002	North
Cozzuol (2006)	LATAM	2011	Male	Albert, J. S., Carvalho, T. P., Petry, P., Holder, M. A., Maxime, E. L., Espino, J., ... & Reis, R. E. (2011). Aquatic biodiversity in the Amazon: habitat specialization and geographic isolation promote species richness. Animals, 1(2), 205-241. https://doi.org/10.3390/ani1020205	North
Cozzuol (2006)	LATAM	2011	Male	De Iuliis, G., Gaudin, T. J., & Vicars, M. J. (2011). A new genus and species of nothrotheriid sloth (Xenarthra, Tardigrada, Nothrotheriidae) from the late Miocene (Huayquerian) of Peru. Palaeontology, 54(1), 171-205. https://doi.org/10.1111/j.1475-4983.2010.01001.x	North
Cozzuol (2006)	LATAM	2020	Male	Kern, A. K., Gross, M., Galeazzi, C. P., Pupim, F. N., Sawakuchi, A. O., Almeida, R. P., ... & Basei, M. A. (2020). Re-investigating Miocene age control and paleoenvironmental reconstructions in western Amazonia (northwestern Solimões Basin, Brazil). Palaeogeography, Palaeoclimatology, Palaeoecology, 545, 109652. https://doi.org/10.1016/j.palaeo.2020.109652	South
Cozzuol (2006)	LATAM	2013	Male	Mothé, D., Avilla, L. S., & Cozzuol, M. A. (2013). The south American gomphotheres (Mammalia, Proboscidea, Gomphotheriidae): taxonomy, phylogeny, and biogeography. Journal of Mammalian Evolution, 20, 23-32. https://doi.org/10.1007/s10914-012-9192-3	South
Cozzuol (2006)	LATAM	2016	Male	Moreno-Bernal, J. W., Head, J., & Jaramillo, C. A. (2016). Fossil crocodilians from the High Guajira Peninsula of Colombia: Neogene faunal change in northernmost South America. Journal of Vertebrate Paleontology, 36(3), e1110586. https://doi.org/10.1080/02724634.2016.1110586	North
Cozzuol (2006)	LATAM	2022	Male	Kerber, L., Candela, A. M., Ferreira, J. D., Pretto, F. A., Bubadué, J., & Negri, F. R. (2022). Postcranial morphology of the extinct rodent Neoepiblema (Rodentia: Chinchilloidea): insights into the paleobiology of neoepiblemids. Journal of Mammalian Evolution, 1-29. https://doi.org/10.1007/s10914-021-09567-4	South
Cozzuol (2006)	LATAM	2010	Male	Hovikoski, J., Wesselingh, F. P., Räsänen, M., Gingras, M., & Vonhof, H. B. (2010). Marine influence in Amazonia: evidence from the geological record. Amazonia, landscape and species evolution: A look into the past, 143, 161.	North
Cozzuol (2006)	LATAM	2011	Male	Cione, A. L., Cozzuol, M. A., Dozo, M. T., & Acosta Hospitaleche, C. (2011). Marine vertebrate assemblages in the southwest Atlantic during the Miocene. Biological Journal of the Linnean Society, 103(2), 423-440. https://doi.org/10.1111/j.1095-8312.2011.01685.x	South
Cozzuol (2006)	LATAM	2021	Male	Gasparini, G. M., Dutra, R. P., Perini, F. A., Croft, D. A., Cozzuol, M. A., Missagia, R. V., & Lucas, S. G. (2021). On the supposed presence of miocene tayassuidae and dromomerycinae (Mammalia, Cetartiodactyla) in South America. American Museum Novitates, 2020(3968), 1-28. https://doi.org/10.1206/3968.1	South
Cozzuol (2006)	LATAM	2019	Male	Salas-Gismondi, R., Moreno-Bernal, J. W., Scheyer, T. M., Sánchez-Villagra, M. R., & Jaramillo, C. (2019). New Miocene Caribbean gavialoids and patterns of longirostry in crocodylians. Journal of Systematic Palaeontology, 17(12), 1049-1075. https://doi.org/10.1080/14772019.2018.1495275	South
Cozzuol (2006)	LATAM	2007	Male	Antoine, P. O., Salas-Gismondi, R., Baby, P., Benammi, M., Brusset, S., De Franceschi, D., ... & Urbina, M. (2007). The middle Miocene (Laventan) Fitzcarrald fauna, Amazonian Peru. Cuadernos del Museo Geominero, 8, 19-24.	North
Cozzuol (2006)	LATAM	2021	Male	Avilla, L. S., & Mothé, D. (2021). Out of Africa: a new Afrotheria lineage rises from extinct South American mammals. Frontiers in Ecology and Evolution, 9, 654302. https://doi.org/10.3389/fevo.2021.654302	South
Cozzuol (2006)	LATAM	2018	Male	Souza-Filho, J. P., Souza, R. G., Hsiou, A. S., Riff, D., Guilherme, E., Negri, F. R., & Cidade, G. M. (2018). A new caimanine (Crocodylia, Alligatoroidea) species from the Solimões Formation of Brazil and the phylogeny of Caimaninae. Journal of Vertebrate Paleontology, 38(5), e1528450. https://doi.org/10.1080/02724634.2018.1528450	South
Cozzuol (2006)	LATAM	2016	Male	Gross, M., Ramos, M. I. F., & Piller, W. E. (2016). A minute ostracod (Crustacea: Cytheromatidae) from the Miocene Solimões Formation (western Amazonia, Brazil): evidence for marine incursions?. Journal of Systematic Palaeontology, 14(7), 581-602. https://doi.org/10.1080/14772019.2015.1078850	North
Cozzuol (2006)	LATAM	2018	Male	Kerber, L., Bissaro Júnior, M. C., Negri, F. R., de Souza-Filho, J. P., Guilherme, E., & Hsiou, A. S. (2018). A new rodent (Caviomorpha: Dinomyidae) from the upper Miocene of southwestern Brazilian Amazonia. Historical Biology, 30(7), 985-993. https://doi.org/10.1080/08912963.2017.1327529	South
Cozzuol (2006)	LATAM	2008	Male	Riff, D., & Aguilera, O. A. (2008). The world’s largest gharials Gryposuchus: description of G. croizati n. sp.(Crocodylia, Gavialidae) from the Upper Miocene Urumaco Formation, Venezuela. Paläontologische Zeitschrift, 82, 178-195. https://doi.org/10.1007/BF02988408	South
Cozzuol (2006)	LATAM	2012	Male	Bona, P., Riff, D., & de Gasparini, Z. B. (2012). Late Miocene crocodylians from northeast Argentina: new approaches about the austral components of the Neogene South American crocodylian fauna. Earth and Environmental Science Transactions of the Royal Society of Edinburgh, 103(3-4), 551-570. https://doi.org/10.1017/S175569101300042X	South
Cozzuol (2006)	LATAM	2016	Male	Forasiepi, A. M., MacPhee, R. D., Del Pino, S. H., Schmidt, G. I., Amson, E., & Grohé, C. (2016). Exceptional skull of Huayqueriana (Mammalia, Litopterna, Macraucheniidae) from the late Miocene of Argentina: anatomy, systematics, and paleobiological implications. Bulletin of the American Museum of Natural History, 2016(404), 1-76. https://doi.org/10.1206/0003-0090-404.1.1	South
Cozzuol (2006)	LATAM	2017	Male	Fernicola, J. C., Rinderknecht, A., Jones, W., Vizcaíno, S. F., & Porpino, K. (2017). A new species of Neoglyptatelus (Mammalia, Xenarthra, Cingulata) from the late Miocene of Uruguay provides new insights on the evolution of the dorsal armor in cingulates. Ameghiniana, 55(3), 233-252. https://doi.org/10.5710/AMGH.02.12.2017.3150	South
Cozzuol (2006)	LATAM	2013	Male	Deschamps, C. M., Vucetich, M. G., Montalvo, C. I., & Zárate, M. A. (2013). Capybaras (Rodentia, Hydrochoeridae, Hydrochoerinae) and their bearing in the calibration of the late Miocene–Pliocene sequences of South America. Journal of South American Earth Sciences, 48, 145-158. https://doi.org/10.1016/j.jsames.2013.09.007	South
Cozzuol (2006)	LATAM	2014	Male	Fortier, D. C., De Souza-Filho, J. P., Guilherme, E., Maciente, A. A., & Schultz, C. L. (2014). A new specimen of Caiman brevirostris (Crocodylia, Alligatoridae) from the Late Miocene of Brazil. Journal of Vertebrate Paleontology, 34(4), 820-834. https://doi.org/10.1080/02724634.2014.838173	South
Cozzuol (2006)	LATAM	2014	Male	Senter, P., Harris, S. M., & Kent, D. L. (2014). Phylogeny of courtship and male-male combat behavior in snakes. PloS one, 9(9), e107528. https://doi.org/10.1371/journal.pone.0107528	North
Cozzuol (2006)	LATAM	2009	Male	Porpino, K. D. O., Fernicola, J. C., & Bergqvist, L. P. (2009). A new cingulate (Mammalia: Xenarthra), Pachyarmatherium brasiliense sp. nov., from the Late Pleistocene of Northeastern Brazil. Journal of Vertebrate Paleontology, 29(3), 881-893. https://doi.org/10.1671/039.029.0305	South
Cozzuol (2006)	LATAM	2016	Male	Suarez, C., Forasiepi, A. M., Goin, F. J., & Jaramillo, C. (2016). Insights into the Neotropics prior to the Great American Biotic Interchange: new evidence of mammalian predators from the Miocene of Northern Colombia. Journal of Vertebrate Paleontology, 36(1), e1029581. https://doi.org/10.1080/02724634.2015.1029581	South
Cozzuol (2006)	LATAM	2018	Male	Zimicz, N., Payrola, P., & del Papa, C. (2018). New, Late Miocene mammalian assemblage from the Palo Pintado Formation (Northwestern Argentina). Journal of South American Earth Sciences, 81, 31-44. https://doi.org/10.1016/j.jsames.2017.11.003	South
Cozzuol (2006)	LATAM	2020	Male	Quiñones, S. I., De los Reyes, M., Zurita, A. E., Cuadrelli, F., Miño-Boilini, Á. R., & Poiré, D. G. (2020). Neosclerocalyptus Paula Couto (Xenarthra, Glyptodontidae) in the late Pliocene-earliest Pleistocene of the Pampean region (Argentina): Its contribution to the understanding of evolutionary history of Pleistocene glyptodonts. Journal of South American Earth Sciences, 103, 102701.https://doi…	South
Cozzuol (2006)	LATAM	2010	Male	Dozo, M. T., Bouza, P., Monti, A., Palazzesi, L., Barreda, V., Massaferro, G., ... & Tambussi, C. P. (2010). Late Miocene continental biota in Northeastern Patagonia (Península Valdés, Chubut, Argentina). Palaeogeography, Palaeoclimatology, Palaeoecology, 297(1), 100-109. https://doi.org/10.1016/j.palaeo.2010.07.018	South
Cozzuol (2006)	LATAM	2007	Male	Hovikoski, J., Gingras, M., Räsänen, M., Rebata, L. A., Guerrero, J., Ranzi, A., ... & Lopez, S. (2007). The nature of Miocene Amazonian epicontinental embayment: High-frequency shifts of the low-gradient coastline. Geological Society of America Bulletin, 119(11-12), 1506-1520. https://doi.org/10.1130/0016-7606(2007)119[1506:TNOMAE]2.0.CO;2	North
Cozzuol (2006)	LATAM	2017	Male	Catena, A. M., Hembree, D. I., Saylor, B. Z., Anaya, F., & Croft, D. A. (2017). Paleosol and ichnofossil evidence for significant Neotropical habitat variation during the late middle Miocene (Serravallian). Palaeogeography, Palaeoclimatology, Palaeoecology, 487, 381-398. https://doi.org/10.1016/j.palaeo.2017.09.024	North
Cozzuol (2006)	LATAM	2020	Male	de Paula Sá, N., & de Araujo Carvalho, M. (2020). Miocene paleoenvironmental changes in the Solimões Basin, western Amazon, Brazil: A reconstruction based on palynofacies analysis. Palaeogeography, Palaeoclimatology, Palaeoecology, 537, 109450. https://doi.org/10.1016/j.palaeo.2019.109450	South
Cozzuol (2006)	LATAM	2013	Male	Horbe, A. M. C., Motta, M. B., de Almeida, C. M., Dantas, E. L., & Vieira, L. C. (2013). Provenance of Pliocene and recent sedimentary deposits in western Amazônia, Brazil: consequences for the paleodrainage of the Solimões-Amazonas River. Sedimentary Geology, 296, 9-20. https://doi.org/10.1016/j.sedgeo.2013.07.007	South
Cozzuol (2006)	LATAM	2010	Male	Vucetich, M. G., Carlini, A. A., Aguilera, O., & Sánchez-Villagra, M. R. (2010). The tropics as reservoir of otherwise extinct mammals: the case of rodents from a new Pliocene faunal assemblage from Northern Venezuela. Journal of Mammalian Evolution, 17, 265-273. https://doi.org/10.1007/s10914-010-9142-x	South
Cozzuol (2006)	LATAM	2013	Male	Zurita, A. E., Gonzalez Ruiz, L. R., Gómez-Cruz, A. J., & Arenas-Mosquera, J. E. (2013). The most complete known Neogene Glyptodontidae (Mammalia, Xenarthra, Cingulata) from northern South America: taxonomic, paleobiogeographic, and phylogenetic implications. Journal of Vertebrate Paleontology, 33(3), 696-708. https://doi.org/10.1080/02724634.2013.726677	South
Cozzuol (2006)	LATAM	2009	Male	Hsiou, A. S., & Albino, A. M. (2009). Presence of the genus Eunectes (Serpentes, Boidae) in the Neogene of southwestern Amazonia, Brazil. Journal of Herpetology, 43(4), 612-619. https://doi.org/10.1670/08-295.1	South
Cozzuol (2006)	LATAM	2020	Male	De Souza-Filho, J. P., Guilherme, E., De Toledo, P. M., Carvalho, I. D. S., Negri, F. R., Maciente, A. A. D. R., ... & De Souza, L. G. (2020). On a new Melanosuchus species (Alligatoroidea: Caimaninae) from Solimões Formation (Eocene-Pliocene), Northern Brazil, and evolution of Caimaninae. Zootaxa, 4894(4), 561-593. DOI: 10.11646/zootaxa.4894.4.5	South
Cozzuol (2006)	LATAM	2019	Male	Horbe, A. M. C., Roddaz, M., Gomes, L. B., Castro, R. T., Dantas, E. L., & Do Carmo, D. A. (2019). Provenance of the neogene sediments from the Solimões formation (Solimões and Acre Basins), Brazil. Journal of South American Earth Sciences, 93, 232-241. https://doi.org/10.1016/j.jsames.2019.05.004	South
Cozzuol (2006)	LATAM	2014	Male	Kerber, L., Negri, F. R., Ribeiro, A. M., Vucetich, M. G., & De Souza-Filho, J. P. (2014). Late Miocene potamarchine rodents from southwestern Amazonia, Brazil—with description of new taxa. Acta Palaeontologica Polonica, 61(1), 191-203. https://doi.org/10.4202/app.00091.2014	South
Cozzuol (2006)	LATAM	2019	Male	Jorge, V., D'Apolito, C., & da Silva-Caminha, S. A. (2019). Exploring geophysical and palynological proxies for paleoenvironmental reconstructions in the Miocene of western Amazonia (Solimões Formation, Brazil). Journal of South American Earth Sciences, 94, 102223. https://doi.org/10.1016/j.jsames.2019.102223	South
Cozzuol (2006)	LATAM	2015	Male	Rincón, A. D., McDonald, H. G., Solórzano, A., Flores, M. N., & Ruiz-Ramoni, D. (2015). A new enigmatic Late Miocene mylodontoid sloth from northern South America. Royal Society Open Science, 2(2), 140256. https://doi.org/10.1098/rsos.140256	South
Cozzuol (2006)	LATAM	2011	Male	Brandoni, D. (2011). The Megalonychidae (Xenarthra, Tardigrada) from the late Miocene of Entre Ríos Province, Argentina, with remarks on their systematics and biogeography. Geobios, 44(1), 33-44. https://doi.org/10.1016/j.geobios.2010.06.005	South
Cozzuol (2006)	LATAM	2019	Male	Quiñones, S. I., Miño-Boilini, Á. R., Zurita, A. E., Contreras, S. A., Luna, C. A., Candela, A. M., ... & Brandoni, D. (2019). New records of Neogene Xenarthra (Mammalia) from eastern Puna (Argentina): diversity and biochronology. Journal of Paleontology, 93(6), 1258-1275. https://doi.org/10.1017/jpa.2019.64	South
Cozzuol (2006)	LATAM	2013	Male	Góis, F., Scillato-Yané, G. J., Carlini, A. A., & Guilherme, E. (2013). A new species of Scirrotherium Edmund & Theodor, 1997 (Xenarthra, Cingulata, Pampatheriidae) from the late miocene of South America. Alcheringa: An Australasian Journal of Palaeontology, 37(2), 177-188. https://doi.org/10.1080/03115518.2013.733510	South
Cozzuol (2006)	LATAM	2013	Male	Candela, A. M., Cassini, G. H., & Nasif, N. L. (2013). Fractal dimension and cheek teeth crown complexity in the giant rodent Eumegamys paranensis. Lethaia, 46(3), 369-377. https://doi.org/10.1111/let.12015	South
Cozzuol (2006)	LATAM	2017	Male	López‐Aguirre, C., Archer, M., Hand, S. J., & Laffan, S. W. (2017). Extinction of South American sparassodontans (Metatheria): environmental fluctuations or complex ecological processes?. Palaeontology, 60(1), 91-115. https://doi.org/10.1111/pala.12272	North
Cozzuol (2006)	LATAM	2017	Male	Sá, N. D. P., & Carvalho, M. D. A. (2017). Miocene fern spores and pollen grains from the Solimões Basin, Amazon Region, Brazil. Acta Botanica Brasilica, 31, 720-735. https://doi.org/10.1590/0102-33062017abb0160	South
Cozzuol (2006)	LATAM	2022	Male	Ballen, G. A., Jaramillo, C., Dagosta, F. C., & De Pinna, M. C. (2022). A fossil fish assemblage from the middle Miocene of the Cocinetas Basin, northern Colombia. Papers in Palaeontology, 8(1), e1405. https://doi.org/10.1002/spp2.1405	South
Cozzuol (2006)	LATAM	2007	Male	Salas-Gismondi, R., Antoine, P. O., Baby, P., Brusset, S., Benammi, M., Espurt, N., ... & Urbina, M. (2007). Middle Miocene crocodiles from the Fitzcarrald Arch, Amazonian Peru. Cuadernos del Museo Geominero, 8, 355-360.	South
Cozzuol (2006)	LATAM	2006	Male	Cozzuol, M. A., Goin, F., De Los Reyes, M., & Ranzi, A. (2006). The oldest species of Didelphis (Mammalia, Marsupialia, Didelphidae), from the late Miocene of Amazonia. Journal of Mammalogy, 87(4), 663-667. https://doi.org/10.1644/05-MAMM-A-282R2.1	South
Cozzuol (2006)	LATAM	2020	Male	da Silva Lacerda, M. B., de Souza, L. G., Lobo, L. S., Schaefer, C. E. G., & Romano, P. S. R. (2020). New outcrop with vertebrate remains from Solimões Formation (Eocene–Pliocene), Southern Solimões Basin, Acre State, Northern Brazil. Journal of South American Earth Sciences, 101, 102588. https://doi.org/10.1016/j.jsames.2020.102588	South
Cozzuol (2006)	LATAM	2016	Male	de Fátima Rossetti, D., Molina, E. C., & Cremon, É. H. (2016). Genesis of the largest Amazonian wetland in northern Brazil inferred by morphology and gravity anomalies. Journal of South American Earth Sciences, 69, 1-10. https://doi.org/10.1016/j.jsames.2016.03.006	South
Cozzuol (2006)	LATAM	2017	Male	Aguirre-Fernández, G., Carrillo-Briceño, J. D., Sánchez, R., Amson, E., & Sánchez-Villagra, M. R. (2017). Fossil cetaceans (mammalia, cetacea) from the neogene of Colombia and Venezuela. Journal of Mammalian Evolution, 24, 71-90. https://doi.org/10.1007/s10914-016-9353-x	North
Cozzuol (2006)	LATAM	2016	Male	Souza, R. G., Cidade, G. M., Campos, D. D. A., & Riff, D. (2016). New crocodylian remains from the Solimoes formation (lower Eocene–Pliocene), state of Acre, southwestern Brazilian Amazonia. Revista brasileira de paleontologia, 19(2), 217-232. doi: 10.4072/rbp.2016.2.06	South
Cozzuol (2006)	LATAM	2022	Male	Barcelos, L. A., & dos Santos, R. O. (2022). The Lissamphibian Fossil Record of South America. Palaeobiodiversity and Palaeoenvironments, 1-65.https://doi.org/10.1007/s12549-022-00536-0	South
Cozzuol (2006)	LATAM	2019	Male	Solórzano, A., Rincón, A. D., Cidade, G. M., Núñez-Flores, M., & Sánchez, L. (2019). Lower Miocene alligatoroids (Crocodylia) from the Castillo Formation, northwest of Venezuela. Palaeobiodiversity and Palaeoenvironments, 99, 241-259. https://doi.org/10.1007/s12549-018-0332-5	South
Cozzuol (2006)	LATAM	2011	Male	Goillot, C., Antoine, P. O., Tejada, J., Pujos, F., & Gismondi, R. S. (2011). Middle Miocene Uruguaytheriinae (Mammalia, Astrapotheria) from Peruvian Amazonia and a review of the astrapotheriid fossil record in northern South America. Geodiversitas, 33(2), 331-345. https://doi.org/10.5252/g2011n2a8	North
Cozzuol (2006)	LATAM	2021	Male	Muniz, F. P., Bissaro-Junior, M. C., Guilherme, E., De Souza Filho, J. P., Negri, F. R., & Hsiou, A. S. (2021). Vertebrate taphonomy of two upper Miocene bonebeds in western Proto-Amazonia (Solimões Formation, Brazil): insights from macrovertebrate and microvertebrate fossils. Palaios, 36(8), 269-282. https://doi.org/10.2110/palo.2021.020	South
Cozzuol (2006)	LATAM	2013	Male	Pujos, F., Salas-Gismondi, R., Baby, G., Baby, P., Goillot, C., Tejada, J., & Antoine, P. O. (2013). Implication of the presence of Megathericulus (Xenarthra: Tardigrada: Megatheriidae) in the Laventan of Peruvian Amazonia. Journal of Systematic Palaeontology, 11(8), 973-991. https://doi.org/10.1080/14772019.2012.743488	South
Cozzuol (2006)	LATAM	2022	Male	Pessoa-Lima, C., Tostes-Figueiredo, J., Macedo-Ribeiro, N., Hsiou, A. S., Muniz, F. P., Maulin, J. A., ... & Langer, M. C. (2022). Structure and Chemical Composition of ca. 10-Million-Year-Old (Late Miocene of Western Amazon) and Present-Day Teeth of Related Species. Biology, 11(11), 1636. https://doi.org/10.3390/biology11111636	South
Cozzuol (2006)	LATAM	2015	Male	Carrillo, J. D., & Sánchez-Villagra, M. R. (2015). Giant rodents from the Neotropics: diversity and dental variation of late Miocene neoepiblemid remains from Urumaco, Venezuela. Paläontologische Zeitschrift, 89, 1057-1071. https://doi.org/10.1007/s12542-015-0267-3	North
Cozzuol (2006)	LATAM	2009	Male	Hsiou, A. S., Albino, A. M., & Ferigolo, J. (2009). First lizard remains (Teiidae) from the Miocene of Brazil (Solimões formation). Revista Brasileira de Paleontologia, 12(3), 225-230. doi:10.4072/rbp.2009.3.05	South
Cozzuol (2006)	LATAM	2022	Male	Paiva, A. L. S., Godoy, P. L., Souza, R. B., Klein, W., & Hsiou, A. S. (2022). Body size estimation of Caimaninae specimens from the Miocene of South America. Journal of South American Earth Sciences, 118, 103970. https://doi.org/10.1016/j.jsames.2022.103970	South
Cozzuol (2006)	LATAM	2006	Male	Sánchez‐Villagra, M. R., & Aguilera, O. A. (2006). Neogene vertebrates from Urumaco, Falcón State, Venezuela: diversity and significance. Journal of Systematic Palaeontology, 4(3), 213-220. https://doi.org/10.1017/S1477201906001829	North
Cozzuol (2006)	LATAM	2017	Male	Rincón, A. D., Solórzano, A., McDonald, H. G., & Flores, M. N. (2017). Baraguatherium takumara, gen. et sp. nov., the earliest mylodontoid sloth (Early Miocene) from northern South America. Journal of Mammalian Evolution, 24, 179-191. https://doi.org/10.1007/s10914-016-9328-y	South
Cozzuol (2006)	LATAM	2012	Male	Candela, A. M., Bonini, R. A., & Noriega, J. I. (2012). First continental vertebrates from the marine Paraná Formation (Late Miocene, Mesopotamia, Argentina): Chronology, biogeography, and paleoenvironments. Geobios, 45(6), 515-526. https://doi.org/10.1016/j.geobios.2012.05.003	South
Cozzuol (2006)	LATAM	2018	Male	Kerber, L., Negri, F. R., & Sanfelice, D. (2018). Morphology of cheek teeth and dental replacement in the extinct rodent Neoepiblema Ameghino, 1889 (Caviomorpha, Chinchilloidea, Neoepiblemidae). Journal of Vertebrate Paleontology, 38(6), e1549061. https://doi.org/10.1080/02724634.2018.1549061	South
Cozzuol (2006)	LATAM	2014	Male	Gutstein, C. S., Cozzuol, M. A., & Pyenson, N. D. (2014). The antiquity of riverine adaptations in Iniidae (Cetacea, Odontoceti) documented by a humerus from the late Miocene of the Ituzaingó Formation, Argentina. The Anatomical Record, 297(6), 1096-1102. https://doi.org/10.1002/ar.22901	South
Cozzuol (2006)	LATAM	2016	Male	Gonzalez Ruiz, L. R., Reato, A., Cano, D. M., & Martínez, O. A. (2016). Old and new specimens of a poorly known glyptodont from the Miocene of Patagonia and their biochronological implications. Acta Palaeontol. Pol. 62 (1): 181–194. http://dx.doi.org/10.4202/app.00280.2016	South
Cozzuol (2006)	LATAM	2010	Male	Hsiou, A. S., & Albino, A. M. (2010). New snake remains from the Miocene of northern South America. The Herpetological Journal, 20(4), 249-259.	South
Cozzuol (2006)	LATAM	2016	Male	D'Apolito, C. (2016). Landscape evolution in Western Amazonia: palynostratigraphy, palaeoenvironments and diversity of the miocence Solimões formation, Brazil (Doctoral dissertation, University of Birmingham).	North
Cozzuol (2006)	LATAM	2017	Male	Zurita, A. E., Zamorano, M., Scillato-Yané, G. J., Fidel, S., Iriondo, M., & Gillette, D. D. (2017). A new species of Panochthus Burmeister (Xenarthra, Cingulata, Glyptodontidae) from the Pleistocene of the Eastern Cordillera, Bolivia. Historical Biology, 29(8), 1076-1088. https://doi.org/10.1080/08912963.2016.1278443	South
Cozzuol (2006)	LATAM	2010	Male	Hsiou, A. S., Albino, A. M., & Ferigolo, J. (2010). Reappraisal of the South American Miocene snakes of the genus Colombophis, with description of a new species. Acta Palaeontologica Polonica, 55(3), 365-379. https://doi.org/10.4202/app.2009.1111	South
Cozzuol (2006)	LATAM	2008	Male	Aguilera, O. A., Bocquentin, J., Branco, R., Lundberg, J. G., & Maciente, A. (2008). A new cajaro catfish (Siluriformes: Pimelodidae: Phractocephalus) from the Late Miocene of southwestern Amazonia and its relationship to Phractocephalus nassi of the Urumaco Formation. Paläontologische Zeitschrift, 82, 231-245. https://doi.org/10.1007/BF02988412	South
Cozzuol (2006)	LATAM	2021	Male	Carrillo-Briceño, J. D., Aguilera, O. A., Benites-Palomino, A., Hsiou, A. S., Birindelli, J. L., Adnet, S., ... & Scheyer, T. M. (2021). A historical vertebrate collection from the Middle Miocene of the Peruvian Amazon. Swiss Journal of Palaeontology, 140(1), 1-30. https://doi.org/10.1186/s13358-021-00239-7	North
Cozzuol (2006)	LATAM	2021	Male	Muniz, F. P., Bissaro-Júnior, M. C., Guilherme, E., Souza-Filho, J. P. D., Negri, F. R., & Hsiou, A. S. (2021). Fossil frogs from the upper Miocene of southwestern Brazilian Amazonia (Solimões Formation, Acre Basin). Journal of Vertebrate Paleontology, 41(6), e2089853. https://doi.org/10.1080/02724634.2021.2089853	South
Cozzuol (2006)	LATAM	2013	Male	Scillato, G. J. (2013). Los Cingulata (Mammalia, Xenarthra) del “Conglomerado Osífero”(Mioceno tardío) de la Formación Ituzaingó de Entre Ríos, Argentina. Publicación Electrónica de la Asociación Paleontológica Argentina, 14(1).	South
Cozzuol (2006)	LATAM	2019	Male	Cidade, G. M., Souza-Filho, J. P., Hsiou, A. S., Brochu, C. A., & Riff, D. (2019). New specimens of Mourasuchus (Alligatoroidea, Caimaninae) from the Miocene of Brazil and Bolivia and their taxonomic and morphological implications. Alcheringa: An Australasian Journal of Palaeontology, 43(2), 261-278. https://doi.org/10.1080/03115518.2019.1566495	South
Cozzuol (2006)	LATAM	2021	Male	Candela, A. M., Galli, C. I., Rasia, L. L., Voglino, D., Abello, M. A., Esponda, C. G., & Zurita, A. E. (2021). Late Miocene mammals from the Calchaquí Valley (Palo Pintado Formation, northwestern Argentina): Biogeographic and paleoenvironmental implications for the southern central Andes. Journal of South American Earth Sciences, 112, 103602. https://doi.org/10.1016/j.jsames.2021.103602	South
Cozzuol (2006)	LATAM	2021	Male	Pinero, P., Olivares, A. I., Verzi, D. H., & Contreras, V. H. (2021). Paralonchothrix gen. nov., the first record of Echimyini (Rodentia, Octodontoidea) in the late Miocene of Southern South America. Earth and Environmental Science Transactions of the Royal Society of Edinburgh, 112(2), 147-158. https://doi.org/10.1017/S175569102100027X	South
Cozzuol (2006)	LATAM	2015	Male	Jaramillo, C., Moreno, F., Hendy, A. J. W., Sánchez-Villagra, M. R., & Marty, D. (2015). Preface: La Guajira, Colombia: a new window into the Cenozoic neotropical biodiversity and the Great American Biotic Interchange. Swiss Journal of Palaeontology, 134, 1-4. https://doi.org/10.1007/s13358-015-0075-0	North
Cozzuol (2006)	LATAM	2022	Male	Fontoura, E., Negri, F. R., Ribeiro, A. M., & Kerber, L. (2022). A new Late Miocene hystricognath rodent assemblage (Caviidae, Dinomyidae, and Neoepiblemidae) from northern Brazil and its biostratigraphic relevance. Historical Biology, 1-11. https://doi.org/10.1080/08912963.2022.2132858	South
Cozzuol (2006)	LATAM	2016	Male	Zurita, A. E., Scillato-Yané, G. J., Ciancio, M., Zamorano, M., & González Ruiz, L. R. (2016). Los Glyptodontidae (Mammalia, Xenarthra): historia biogeográfica y evolutiva de un grupo particular de mamíferos acorazados. Historia evolutiva y paleobiogeográfica de los vertebrados de América del Sur, 6, 249-262.	South
Cozzuol (2006)	LATAM	2019	Male	Cidade, G. M., Riff, D., de Souza-Filho, J. P., & Hsiou, A. S. (2019). A reassessment of the osteology of Mourasuchus amazonensis Price, 1964 with comments on the taxonomy of the species. Palaeontologia Electronica, 22(2), 1-23. https://doi.org/10.26879/893	South
Cozzuol (2006)	LATAM	2014	Male	Forasiepi, A. M., Goin, F. J., Abello, M. A., & Cerdeño, E. (2014). A unique, Late Oligocene shrew-like marsupial from western Argentina and the evolution of dental morphology. Journal of Systematic Palaeontology, 12(5), 549-564. https://doi.org/10.1080/14772019.2013.799611	South
Cozzuol (2006)	LATAM	2022	Male	Schwarzhans, W. W., Aguilera, O. A., Scheyer, T. M., & Carrillo-Briceño, J. D. (2022). Fish otoliths from the middle Miocene Pebas Formation of the Peruvian Amazon. Swiss Journal of Palaeontology, 141(1), 1-15. https://doi.org/10.1186/s13358-022-00243-5	North
Cozzuol (2006)	LATAM	2012	Male	Brea, M., Franco, M. J., & Lutz, A. I. (2012). Redescription and reassignment of Entrerrioxylon victoriensis from the upper Miocene, Paraná formation, South America. Review of Palaeobotany and Palynology, 185, 13-25. https://doi.org/10.1016/j.revpalbo.2012.07.016	South
Cozzuol (2006)	LATAM	2013	Male	Schmidt, G. I. & Cerdeño, E. (2013). Los ungulados nativos (Litopterna y Notoungulata: Mammalia) del “Mesopotamiense”(Mioceno Tardío) de Entre Ríos, Argentina. Publicación Electrónica de la Asociación Paleontológica Argentina, 14(1), 145-152.	South
Cozzuol (2006)	LATAM	2008	Male	Carlini, A. A., Zurita, A. E., Scillato-Yané, G. J., Sánchez, R., & Aguilera, O. A. (2008). New glyptodont from the Codore Formation (Pliocene), Falcón State, Venezuela, its relationship with the Asterostemma problem, and the paleobiogeography of the Glyptodontinae. Paläontologische Zeitschrift, 82, 139-152. https://doi.org/10.1007/BF02988405	North
Cozzuol (2006)	LATAM	2008	Male	Gaffney, E. S., Scheyer, T. M., Johnson, K. G., Bocquentin, J., & Aguilera, O. A. (2008). Two new species of the side necked turtle genus, Bairdemys (Pleurodira, Podocnemididae), from the Miocene of Venezuela. Paläontologische Zeitschrift, 82, 209-229. https://doi.org/10.1007/BF02988411	North
Cozzuol (2006)	LATAM	2016	Male	Dos Santos, D. A., Emmerich, D., Molineri, C., Nieto, C., & Domínguez, E. (2016). On the position of Uruguay in the South American biogeographical puzzle: insights from Ephemeroptera (Insecta). Journal of Biogeography, 43(2), 361-371. https://doi.org/10.1111/jbi.12623	South
Cozzuol (2006)	LATAM	2018	Male	Bissaro-Junior, M. C., Ghilardi, R. P., Bueno, M. R., Manzoli, A., Adorni, F. S., Muniz, F. P., ... & Hsiou, A. S. (2018). The total station as a tool for recording provenance in paleontology fieldwork: Configuration, use, advantages, and disadvantages. Palaios, 33(2), 55-60. http://dx.doi.org/10.2110/palo.2017.070	South
Cozzuol (2006)	LATAM	2017	Male	Kerber, L., Negri, F. R., Ferigolo, J., Mayer, E. L., & Ribeiro, A. M. (2017). Modifications on fossils of neoepiblemids and other South American rodents. Lethaia, 50(1), 149-161. https://doi.org/10.1111/let.12183	South
Cozzuol (2006)	LATAM	2021	Male	Cidade, G. M., & Rincón, A. D. (2021). The first occurrence of Acresuchus (Alligatoroidea, Caimaninae) from the Urumaco Formation of Venezuela and the late Miocene crocodylian fauna of northern South America. Journal of South American Earth Sciences, 110, 103344. https://doi.org/10.1016/j.jsames.2021.103344	South
Cozzuol (2006)	LATAM	2019	Male	Defler, T. (2019). The genesis of the modern Amazon River Basin and Andean Uplift and their roles in mammalian diversification. History of Terrestrial Mammals in South America: How South American Mammalian Fauna Changed from the Mesozoic to Recent Times, 235-257. https://doi.org/10.1007/978-3-319-98449-0_12	South
Cozzuol (2006)	LATAM	2020	Male	Espinosa, B. S., D'Apolito, C., Silva-Caminha, S. A., Ferreira, M. G., & Absy, M. L. (2020). Neogene paleoecology and biogeography of a Malvoid pollen in northwestern South America. Review of Palaeobotany and Palynology, 273, 104131. https://doi.org/10.1016/j.revpalbo.2019.104131	South
Cozzuol (2006)	LATAM	2018	Male	Toriño, P., & Perea, D. (2018). New contributions to the systematics of the “Plohophorini”(Mammalia, Cingulata, Glyptodontidae) from Uruguay. Journal of South American Earth Sciences, 86, 410-430. https://doi.org/10.1016/j.jsames.2018.07.006	South
Cozzuol (2006)	LATAM	2008	Male	Franco, M. J., & Brea, M. (2008). Leños fósiles de la Formación Paraná (Mioceno Medio), toma Vieja, Paraná, Entre ríos, Argentina: registro de bosques estacionales mixtos. Ameghiniana, 45(4), 699-717.	South
Cozzuol (2006)	LATAM	2015	Male	Schmidt, G. I. (2015). Actualización sistemática y filogenia de los Proterotheriidae (Mammalia, Litopterna) del “Mesopotamiense”(Mioceno tardío) de Entre Ríos, Argentina. Rev. bras. paleontol. 18(3):521-546. doi: 10.4072/rbp.2015.3.14	South
Cozzuol (2006)	LATAM	2013	Male	Brea, M., Zucol, A., & Franco, J. M. (2013). Paleoflora de la Formación Paraná (Mioceno tardío), cuenca chaco-paranaense, Argentina. Publicación Electrónica de la Asociación Paleontológica Argentina, 14(1), 28–40.	South
Cozzuol (2006)	LATAM	2017	Male	Kerber, L. (2017). Imigrantes em um continente perdido: O registro fossilífero de roedores Caviomorpha (Mammalia: Rodentia: Ctenohystrica) do Cenozoico do Brasil. Terrae Didática, 13(3), 185-211. https://doi.org/10.20396/td.v13i3.8650959	South
Cozzuol (2006)	LATAM	2018	Male	Solórzano, A., Núñez-Flores, M., & Rincón, A. D. (2018). Gryposuchus (Crocodylia, Gavialoidea) from the early Miocene of Venezuela. PalZ, 92, 121-129. https://doi.org/10.1007/s12542-017-0383-3	South
Cozzuol (2006)	LATAM	2012	Male	Jaramillo, C. (2012). Historia geológica del bosque húmedo neotropical. Revista de la Academia Colombiana de Ciencias Exactas, Físicas y Naturales, 36(138), 57-77.	North
Cozzuol (2006)	LATAM	2021	Male	Lacerda, M., Romano, P. S., Bandeira, K. L., & Souza, L. G. (2021). Georeferencing fossiliferous localities from Solimões and Acre Basins (Brazil)-what we know so far about Solimões Formation and future perspectives. Anais da Academia Brasileira de Ciências, 93. https://doi.org/10.1590/0001-3765202120201642	South
Cozzuol (2006)	LATAM	2013	Male	Brandoni, D., & Noriega, J. I. (2013). El neógeno de la Mesopotamia Argentina. Asociación Paleontológica Argentina, Publicación Especial, 14, 1-221.	South
Cozzuol (2006)	LATAM	2020	Male	Jiménez-Lara, K. (2020). Systematic revision and redefinition of the genus Scirrotherium Edmund and Theodor, 1997 (Cingulata, Pampatheriidae): Implications for the origin of pampatheriids and the evolution of the South American lineage including Holmesina. Geobios, 62, 1-21. https://doi.org/10.1016/j.geobios.2020.07.002	South
Cozzuol (2006)	LATAM	2019	Male	Ballen, G. A., & Moreno-Bernal, J. W. (2019). New records of the enigmatic Neotropical fossil fish Acregoliath rancii (Teleostei incertae sedis) from the middle Miocene Honda group of Colombia. Ameghiniana, 56(6), 431-440. https://doi.org/10.5710/AMGH.17.09.2019.3266	South
Cozzuol (2006)	LATAM	2011	Male	Hsiou, A. S., & Albino, A. M. (2011). First record of Viperidae snakes from the Pleistocene of southwestern Brazilian Amazonia. Alcheringa: An Australasian Journal of Palaeontology, 35(3), 389-395. https://doi.org/10.1080/03115518.2011.519646	South
Cozzuol (2006)	LATAM	2013	Male	Scillato Yané, G. J., Góis Lima, F., Zurita, A. E., Carlini, A. A., González Ruiz, L. R., Krmpotic, C. M., ... & Zamorano, M. (2013). Los Cingulata (Mammalia, Xenarthra) del Conglomerado Osífero de la Formación Ituzaingó (Mioceno Tardío) de Entre Ríos, Argentina. Publicación Electrónica de la Asociación Paleontológica Argentina, 14.	South
Cozzuol (2006)	LATAM	2011	Male	Goin, F. J., & Reyes, M. L. D. L. (2011). Contribución al conocimiento de los representantes extintos de Lutreolina Thomas, 1910 (Mammalia, Marsupialia, Didelphidae). Historia Natural, 1.	South
Cozzuol (2006)	LATAM	2018	Male	Prevosti, F. J., Forasiepi, A. M., Prevosti, F. J., & Forasiepi, A. M. (2018). Paleoenvironment, tectonics, and paleobiogeography. Evolution of south American mammalian predators during the Cenozoic: Paleobiogeographic and Paleoenvironmental contingencies, 17-38. https://doi.org/10.1007/978-3-319-03701-1_2	South
Cozzuol (2006)	LATAM	2013	Male	Lima, F. G. (2013). Análisis morfológico y afinidades de los Pampatheriidae (Mammalia, Xenarthra) (Doctoral dissertation, Universidad Nacional de La Plata).	South
Cozzuol (2006)	LATAM	2012	Male	Pound, M. J. (2012). Middle to Late Miocene terrestrial biota and climate. (Doctoral Dissertation, University of Leeds).	North
Cozzuol (2006)	LATAM	2019	Male	Lopes, P. R. M., Castro, M., Guilherme, E., & Hsiou, A. S. (2019). Anatomical Review of Eira barbara (Carnivora, Mustelidae) from the Quaternary of Southwestern Brazilian Amazonia. Rev Bras Paleontol, 22(3), 217-224.	South
Cozzuol (2006)	LATAM	2016	Male	Figueroa, N. A. V. (2016). Late quaternary megafaunal extinctions in South America: chronology, environmental changes and human impacts at regional scales. (Doctoral Dissertation, University of California, Berkeley).	North
Cozzuol (2006)	LATAM	2018	Male	Prevosti, F. J., Forasiepi, A. M., Prevosti, F. J., & Forasiepi, A. M. (2018). Evolution and biological context of South American mammalian carnivores during the cenozoic and the biological context. Evolution of South American Mammalian Predators During the Cenozoic: Paleobiogeographic and Paleoenvironmental Contingencies, 155-196. https://doi.org/10.1007/978-3-319-03701-1_6	South
Cozzuol (2006)	LATAM	2020	Male	Quiñones, S. I. (2020). Los Xenarthra (Mammalia) del Mioceno tardío-Plioceno del norte de la Provincia de Jujuy y su comparación con aquellos de la Provincia de Buenos Aires. Doctoral dissertation.	South
Cozzuol (2006)	LATAM	2015	Male	Silveira, R. R. D. (2015). Bioestratigrafia e paleoecologia de depósitos neógenos e pleistocenos aflorantes na porção central e ocidental da Bacia do Solimões, Estado do Amazonas, Brasil. (Doctoral Dissertation, Universidade Federal Do Rio Grande Do Sul).	South
Cozzuol (2006)	LATAM	2019	Male	Silva, M. N. A., Absy, M. L., Latrubesse, E. M., & Albuquerque, P. M. C. D. (2019). Sporepolinic morphology of fluvial terrace sediments in the Western Amazon. Acta Botanica Brasilica, 34, 17-30. https://doi.org/10.1590/0102-33062019abb0159	South
Cozzuol (2006)	LATAM	2017	Male	Diederle, J. M. (2017). Taxonomic status of the Neogene snakebird Anhinga fraileyi (Aves, Anhingidae). Ameghiniana, 54(3), 341-347. https://doi.org/10.5710/AMGH.31.12.2016.3008	South
Cozzuol (2006)	LATAM	2009	Male	Santos, J. C. (2009). Phylogeography and the evolution of correlated traits under multiple origins of aposematism in the poison frog family. (Doctoral Dissertation, The University of Texas at Austin).	North
Cozzuol (2006)	LATAM	2015	Male	Salas-Gismondi, R. (2015). Evolution of Neotropical biodiversity: phylogeny, ecology, and biogeography of Mesoeucrocodylia (Vertebrata Crocodyliformes) from the Miocene of Peruvian Amazonia (Doctoral dissertation, Université Montpellier).	North
Cozzuol (2006)	LATAM	2017	Male	Bicudo, T. C. (2017). Estudo da formação da bacia hidrográfica do rio Amazonas através da modelagem numérica de processos tectônicos e sedimentares (Master Thesis, Universidade de São Paulo).	South
Cozzuol (2006)	LATAM	2018	Male	Catena, A. M. (2018). Testing the Causes of Middle Miocene Neotropical Provinciality in South America (Doctoral dissertation, Case Western Reserve University).	North
Cozzuol (2006)	LATAM	2017	Male	Czaplewski, N. J., & Campbell Jr, K. E. (2017). Late Miocene bats from the Juruá River, state of Acre, Brazil, with a description of a new genus of Thyropteridae (Chiroptera, Mammalia). Natural History Museum of Los Angeles County, Contributions in Science, 525, 55-60.	North
Cozzuol (2006)	LATAM	2017	Male	Hoerner, M. E. (2017). The ecological and evolutionary dynamics of species introductions and environmental change: From East African cichlids to the Great American Biotic Interchange (Doctoral dissertation, The University of Chicago).	North
Cozzuol (2006)	LATAM	2012	Male	Flynn, J. J., Charrier, R., Croft, D. A., & Wyss, A. R. (2012). Cenozoic Andean Faunas Shedding New Light on South American. Bones, Clones, and Biomes, 51.	North
Cozzuol (2006)	LATAM	2012	Male	Wyss, A. R. (2012). Shedding New Light on South American Mammal Evolution, Biogeography. Bones, Clones, and Biomes: The History and Geography of Recent Neotropical Mammals, 51.	North
Cozzuol (2006)	LATAM	2020	Male	Roig, M. G. (2020). Biogeografía histórica de los megatheriidae (mammalia, xenarthra, tardigrada) durante el cenozoico tardío de América. (Bacheor Thesis, Universidad Nacional del Nordeste).	South
Cozzuol (2006)	LATAM	2014	Male	Cordeiro de Castro, M. (2014). Revisión, morfología, filogenia y evolución de los Dasypodini (Xenarthra, Cingulata, Dasypodidae) (Doctoral dissertation, Universidad Nacional de La Plata).	South
Cozzuol (2006)	LATAM	2018	Male	Sousa, F. N. (2018). Sistemática e paleoautoecologia de moluscos da Formação Solimões (Mioceno Superior, Bacia do Acre, Brasil) e implicações paleoambientais. (Master Thesis, Universidade Estadual Paulista).	South
Cozzuol (2006)	LATAM	2015	Male	Consuegra, N. P., Moreno, F., & Vallejo, M. C. (2015). Gliptodontes: mamíferos gigantes en el pasado. Hipótesis, Apuntes científicos uniandinos, 17, 54-57.	South
Cozzuol (2006)	LATAM	2013	Male	Fontes, D. (2013). Reconstruções paleoambientais e paleoclimáticas durante o quaternário superior a partir de registros palinológicos ao sul do Pará (Brasil). (Doctoral Dissertation, Universidade Federal Fluminense).	South
Cozzuol (2006)	LATAM	2018	Male	de Oliveira Roth, P. R. (2018). Pequenos roedores holocênicos do nordeste do Rio Grande do Sul: Descrevendo comunidades e suas respostas ante as mudanças ambientais. (Doctoral dissertation, Universidade de São Paulo).	South
Cuitiño et al. (2019)	LATAM	2021	Male	Bosio, G., Collareta, A., Di Celma, C., Lambert, O., Marx, F. G., de Muizon, C., ... & Bianucci, G. (2021). Taphonomy of marine vertebrates of the Pisco Formation (Miocene, Peru): Insights into the origin of an outstanding Fossil-Lagerstätte. PLoS One, 16(7), e0254395. https://doi.org/10.1371/journal.pone.0254395	North
Cuitiño et al. (2019)	LATAM	2020	Male	Dominici, S., Danise, S., Cau, S., & Freschi, A. (2020). The awkward record of fossil whales. Earth-Science Reviews, 205, 103057. https://doi.org/10.1016/j.earscirev.2019.103057	North
Cuitiño et al. (2019)	LATAM	2021	Male	Viglino, M., Gaetán, M., Buono, M. R., Fordyce, R. E., & Park, T. (2021). Hearing from the ocean and into the river: the evolution of the inner ear of Platanistoidea (Cetacea: Odontoceti). Paleobiology, 47(4), 591-611. https://doi.org/10.1017/pab.2021.11	South
Cuitiño et al. (2019)	LATAM	2021	Male	Parras, A., & Cuitiño, J. I. (2021). Revised chrono and lithostratigraphy for the Oligocene-Miocene Patagoniense marine deposits in Patagonia: Implications for stratigraphic cycles, paleogeography, and major drivers. Journal of South American Earth Sciences, 110, 103327. https://doi.org/10.1016/j.jsames.2021.103327	South
Cuitiño et al. (2019)	LATAM	2021	Male	Bisconti, M., Damarco, P., Pavia, M., Sorce, B., & Carnevale, G. (2021). Marzanoptera tersillae, a new balaenopterid genus and species from the Pliocene of Piedmont, north-west Italy. Zoological Journal of the Linnean Society, 192(4), 1253-1292. https://doi.org/10.1093/zoolinnean/zlaa131	North
Cuitiño et al. (2019)	LATAM	2019	Male	Marx, F. G., Fitzgerald, E. M., & Fordyce, R. E. (2019). Like phoenix from the ashes: How modern baleen whales arose from a fossil “dark age”. Acta Palaeontologica Polonica, 64(2).	North
Cuitiño et al. (2019)	LATAM	2021	Male	Guler, M. V., Estebenet, M. S. G., Navarro, E. L., Fuentes, S., Cuitiño, J. I., Palazzesi, L., ... & Barreda, V. (2021). Miocene Atlantic transgressive-regressive events in northeastern and offshore Patagonia: A palynological perspective. Journal of South American Earth Sciences, 109, 103239. https://doi.org/10.1016/j.jsames.2021.103239	South
Cuitiño et al. (2019)	LATAM	2021	Male	Lambert, O., de Muizon, C., Varas-Malca, R. M., Urbina, M., & Bianucci, G. (2021). Eurhinodelphinids from the early Miocene of Peru: First unambiguous records of these hyper-longirostrine dolphins outside the North Atlantic realm. Rivista Italiana di Paleontologia e Stratigrafia, 127(1).	North
Cuitiño et al. (2019)	LATAM	2021	Male	Viglino, M., Gaetán, C. M., Cuitiño, J. I., & Buono, M. R. (2021). First toothless platanistoid from the early Miocene of Patagonia: the golden age of diversification of the Odontoceti. Journal of Mammalian Evolution, 28(2), 337-358. https://doi.org/10.1007/s10914-020-09505-w	South
Cuitiño et al. (2019)	LATAM	2022	Male	Viglino, M., Buono, M. R., Tanaka, Y., Cuitiño, J. I., & Fordyce, R. E. (2022). Unravelling the identity of the platanistoid Notocetus vanbenedeni Moreno, 1892 (Cetacea, Odontoceti) from the early Miocene of Patagonia (Argentina). Journal of Systematic Palaeontology, 20(1), 2082890. https://doi.org/10.1080/14772019.2022.2082890	South
Cuitiño et al. (2019)	LATAM	2021	Male	Paolucci, F., Buono, M. R., Fernández, M. S., & Cuitiño, J. (2021). Systematic revision of a Miocene sperm whale from Patagonia, Argentina, and the phylogenetic signal of tympano-periotic bones in Physeteroidea. Acta Palaeontologica Polonica, 66(1), 63-76. https://doi.org/10.4202/app.00763.2020	South
Cuitiño et al. (2019)	LATAM	2022	Male	Piro, A., & Acosta Hospitaleche, C. (2022). A new petrel (Aves: Procellariidae) from the early Miocene of Patagonia (Argentina). Historical Biology, 34(1), 141-151. https://doi.org/10.1080/08912963.2021.1903891	South
Cuitiño et al. (2019)	LATAM	2019	Male	Gómez-Peral, L. E., Raigemborn, M. S., Richiano, S., Arrouy, M. J., Odino-Barreto, A. L., Perez, L. M., ... & Ferreyra, C. (2019). Decoding depositional and diagenetic conditions of the mid-Cenozoic Puesto del Museo Formation, southern Golfo San Jorge Basin, Patagonia, Argentina. Journal of South American Earth Sciences, 96, 102356. https://doi.org/10.1016/j.jsames.2019.102356	South
Davydenko et al. (2018)	NORTH	2020	Male	Moreno, F., Garzione, C. N., George, S. W., Horton, B. K., Williams, L., Jackson, L. J., ... & Bandeian, A. (2020). Coupled Andean growth and foreland basin evolution, Campanian–Cenozoic Bagua Basin, northern Peru. Tectonics, 39(7), e2019TC005967. https://doi.org/10.1029/2019TC005967	North
Davydenko et al. (2018)	NORTH	2021	Male	Hernandez Cisneros, A. E., & Velez‐Juarbe, J. (2021). Palaeobiogeography of the North Pacific toothed mysticetes (Cetacea, Aetiocetidae): a key to Oligocene cetacean distributional patterns. Palaeontology, 64(1), 51-61. https://doi.org/10.1111/pala.12507	South
Davydenko et al. (2018)	NORTH	2021	Male	Wroblewski, A. F. J., & Gulas-Wroblewski, B. E. (2021). Earliest evidence of marine habitat use by mammals. Scientific Reports, 11(1), 1-12. https://doi.org/10.1038/s41598-021-88412-3	North
Davydenko et al. (2018)	NORTH	2022	Male	van Vliet, H. J., Bosselaers, M., Schouten, S., & Post, K. (2022). Eocene cetaceans from the Belgian-Dutch coastal waters. Deinsea, 20, 1-34.	North
Lambert et al. (2009)	NORTH	2011	Male	Geisler, J. H., McGowen, M. R., Yang, G., & Gatesy, J. (2011). A supermatrix analysis of genomic, morphological, and paleontological data from crown Cetacea. BMC evolutionary biology, 11, 1-33. https://doi.org/10.1186/1471-2148-11-112	North
Lambert et al. (2009)	NORTH	2022	Male	Bianucci, G., & Collareta, A. (2022). An overview of the fossil record of cetaceans from the East Pisco Basin (Peru). Boll. Soc. PaleontoI. Ital, 61, 20. DOI:10.4435/BSPI.2022.04	North
Lambert et al. (2009)	NORTH	2017	Male	Lambert, O., Bianucci, G., & De Muizon, C. (2017). Macroraptorial sperm whales (cetacea, odontoceti, physeteroidea) from the miocene of peru. Zoological Journal of the Linnean Society, 179(2), 404-474. https://doi.org/10.1111/zoj.12456	North
Lambert et al. (2009)	NORTH	2017	Male	Di Celma, C., Malinverno, E., Bosio, G., Collareta, A., Gariboldi, K., Gioncada, A., ... & Bianucci, G. (2017). Sequence stratigraphy and paleontology of the upper Miocene Pisco Formation along the western side of the lower Ica valley (Ica Desert, Peru). Rivista Italiana di Paleontologia e Stratigrafia, 123(2), 255-273.	North
Lambert et al. (2009)	NORTH	2021	Male	Collareta, A., Lambert, O., Marx, F. G., de Muizon, C., Varas-Malca, R., Landini, W., ... & Bianucci, G. (2021). Vertebrate palaeoecology of the Pisco Formation (Miocene, Peru): glimpses into the ancient Humboldt Current ecosystem. Journal of Marine Science and Engineering, 9(11), 1188. https://doi.org/10.3390/jmse9111188	North
Lambert et al. (2009)	NORTH	2016	Male	Bianucci, G., Di Celma, C., Landini, W., Post, K., Tinelli, C., de Muizon, C., ... & Lambert, O. (2016). Distribution of fossil marine vertebrates in Cerro Colorado, the type locality of the giant raptorial sperm whale Livyatan melvillei (Miocene, Pisco Formation, Peru). Journal of Maps, 12(3), 543-557. https://doi.org/10.1080/17445647.2015.1048315	North
Lambert et al. (2009)	NORTH	2012	Male	Dornburg, A., Brandley, M. C., McGowen, M. R., & Near, T. J. (2012). Relaxed clocks and inferences of heterogeneous patterns of nucleotide substitution and divergence time estimates across whales and dolphins (Mammalia: Cetacea). Molecular Biology and Evolution, 29(2), 721-736. https://doi.org/10.1093/molbev/msr228	North
Lambert et al. (2009)	NORTH	2021	Male	Boskovic, D. S., Vidal, U. L., Nick, K. E., Esperante, R., Brand, L. R., Wright, K. R., ... & Siviero, B. C. (2021). Structural and protein preservation in fossil whale bones from the Pisco Formation (Middle-Upper Miocene), Peru. Palaios, 36(4), 155-164. https://doi.org/10.2110/palo.2020.032	North
Lambert et al. (2009)	NORTH	2017	Male	Lambert, O., Bianucci, G., Urbina, M., & Geisler, J. H. (2017). A new inioid (Cetacea, Odontoceti, Delphinida) from the Miocene of Peru and the origin of modern dolphin and porpoise families. Zoological Journal of the Linnean Society, 179(4), 919-946. https://doi.org/10.1111/zoj.12479	North
Lambert et al. (2009)	NORTH	2021	Male	Lambert, O., Collareta, A., Benites‐Palomino, A., Di Celma, C., De Muizon, C., Urbina, M., & Bianucci, G. (2021). A new small, mesorostrine inioid (Cetacea, Odontoceti, Delphinida) from four upper Miocene localities in the Pisco Basin, Peru. Papers in Palaeontology, 7(2), 1043-1064. https://doi.org/10.1002/spp2.1332	North
Lambert et al. (2009)	NORTH	2017	Male	Martínez-Cáceres, M., Lambert, O., & De Muizon, C. (2017). The anatomy and phylogenetic affinities of Cynthiacetus peruvianus, a large Dorudon-like basilosaurid (Cetacea, Mammalia) from the late Eocene of Peru. Geodiversitas, 39(1), 7-163. https://doi.org/10.5252/g2017n1a1	North
Lambert et al. (2009)	NORTH	2016	Male	Bianucci, G., Di Celma, C., Urbina, M., & Lambert, O. (2016). New beaked whales from the late Miocene of Peru and evidence for convergent evolution in stem and crown Ziphiidae (Cetacea, Odontoceti). PeerJ, 4, e2479.	North
Lambert et al. (2009)	NORTH	2016	Male	Bianucci, G., Di Celma, C., Collareta, A., Landini, W., Post, K., Tinelli, C., ... & Lambert, O. (2016). Fossil marine vertebrates of Cerro Los Quesos: Distribution of cetaceans, seals, crocodiles, seabirds, sharks, and bony fish in a late Miocene locality of the Pisco Basin, Peru. Journal of Maps, 12(5), 1037-1046. https://doi.org/10.1080/17445647.2015.1115785	North
Lambert et al. (2009)	NORTH	2016	Male	Di Celma, C., Malinverno, E., Gariboldi, K., Gioncada, A., Rustichelli, A., Pierantoni, P. P., ... & Bianucci, G. (2016). Stratigraphic framework of the late Miocene to Pliocene Pisco Formation at Cerro Colorado (Ica Desert, Peru). Journal of Maps, 12(3), 515-529. https://doi.org/10.1080/17445647.2015.1047906	North
Lambert et al. (2009)	NORTH	2010	Male	Bianucci, G., Lambert, O., & Post, K. (2010). High concentration of long‐snouted beaked whales (genus Messapicetus) from the Miocene of Peru. Palaeontology, 53(5), 1077-1098. https://doi.org/10.1111/j.1475-4983.2010.00995.x	North
Lambert et al. (2009)	NORTH	2015	Male	Gariboldi, K., Gioncada, A., Bosio, G., Malinverno, E., Di Celma, C., Tinelli, C., ... & Bianucci, G. (2015). The dolomite nodules enclosing fossil marine vertebrates in the East Pisco Basin, Peru: Field and petrographic insights into the Lagerstätte formation. Palaeogeography, Palaeoclimatology, Palaeoecology, 438, 81-95. https://doi.org/10.1016/j.palaeo.2015.07.047	North
Lambert et al. (2009)	NORTH	2014	Male	Lambert, O., Bianucci, G., & Urbina, M. (2014). Huaridelphis raimondii, a new early Miocene Squalodelphinidae (Cetacea, odontoceti) from the Chilcatay Formation, Peru. Journal of Vertebrate Paleontology, 34(5), 987-1004. https://doi.org/10.1080/02724634.2014.858050	North
Lambert et al. (2009)	NORTH	2017	Male	Landini, W., Collareta, A., Pesci, F., Di Celma, C., Urbina, M., & Bianucci, G. (2017). A secondary nursery area for the copper shark Carcharhinus brachyurus from the late Miocene of Peru. Journal of South American Earth Sciences, 78, 164-174. https://doi.org/10.1016/j.jsames.2017.07.003	North
Lambert et al. (2009)	NORTH	2016	Male	Di Celma, C., Malinverno, E., Cantalamessa, G., Gioncada, A., Bosio, G., Villa, I. M., ... & Bianucci, G. (2016). Stratigraphic framework of the late Miocene Pisco Formation at Cerro Los Quesos (Ica Desert, Peru). Journal of Maps, 12(5), 1020-1028. https://doi.org/10.1080/17445647.2015.1115783	North
Lambert et al. (2009)	NORTH	2011	Male	Bianucci, G., Gatt, M., Catanzariti, R., Sorbi, S., Bonavia, C. G., Curmi, R., & Varola, A. (2011). Systematics, biostratigraphy and evolutionary pattern of the Oligo-Miocene marine mammals from the Maltese Islands. Geobios, 44(6), 549-585. https://doi.org/10.1016/j.geobios.2011.02.009	North
Lambert et al. (2009)	NORTH	2017	Male	Collareta, A., Lambert, O., de Muizon, C., Urbina, M., & Bianucci, G. (2017). Koristocetus pescei gen. et sp. nov., a diminutive sperm whale (Cetacea: Odontoceti: Kogiidae) from the late Miocene of Peru. Fossil Record, 20(2), 259-278. https://doi.org/10.5194/fr-20-259-2017	North
Lambert et al. (2009)	NORTH	2013	Male	Lambert, O., De Muizon, C., & Bianucci, G. (2013). The most basal beaked whaleNinoziphius platyrostris Muizon, 1983: clues on the evolutionary history of the family Ziphiidae (Cetacea: Odontoceti). Zoological Journal of the Linnean Society, 167(4), 569-598. https://doi.org/10.1111/zoj.12018	North
Lambert et al. (2009)	NORTH	2022	Male	Randall, J. G., Gatesy, J., & Springer, M. S. (2022). Molecular evolutionary analyses of tooth genes support sequential loss of enamel and teeth in baleen whales (Mysticeti). Molecular Phylogenetics and Evolution, 171, 107463. https://doi.org/10.1016/j.ympev.2022.107463	North
Lambert et al. (2009)	NORTH	2015	Male	Bianucci, G., Urbina, M., & Lambert, O. (2015). A new record of Notocetus vanbenedeni (Squalodelphinidae, Odontoceti, Cetacea) from the Early Miocene of Peru. Comptes Rendus Palevol, 14(1), 5-13. https://doi.org/10.1016/j.crpv.2014.08.003	North
Lambert et al. (2009)	NORTH	2021	Male	Bisconti, M., Damarco, P., Tartarelli, G., Pavia, M., & Carnevale, G. (2021). A natural endocast of an early Miocene odontocete and its implications in cetacean brain evolution. Journal of Comparative Neurology, 529(6), 1198-1227. https://doi.org/10.1002/cne.25015	North
Lambert et al. (2009)	NORTH	2013	Male	Bianucci, G., Miján, I., Lambert, O., Post, K., & Mateus, O. (2013). Bizarre fossil beaked whales (Odontoceti, Ziphiidae) fished from the Atlantic Ocean floor off the Iberian Peninsula. Geodiversitas, 35(1), 105-153. https://doi.org/10.5252/g2013n1a6	North
Lambert et al. (2009)	NORTH	2011	Male	Sander, P. M., Chen, X., Cheng, L., & Wang, X. (2011). Short-snouted toothless ichthyosaur from China suggests Late Triassic diversification of suction feeding ichthyosaurs. PLoS One, 6(5), e19480. https://doi.org/10.1371/journal.pone.0019480	North
Lambert et al. (2009)	NORTH	2018	Male	Ramassamy, B., Lambert, O., Collareta, A., Urbina, M., & Bianucci, G. (2018). Description of the skeleton of the fossil beaked whale Messapicetus gregarius: searching potential proxies for deep-diving abilities. Fossil Record, 21(1), 11-32. https://doi.org/10.5194/fr-21-11-2018	North
Lambert et al. (2009)	NORTH	2013	Male	Bianucci, G. (2013). Septidelphis morii, n. gen. et sp., from the Pliocene of Italy: new evidence of the explosive radiation of true dolphins (Odontoceti, Delphinidae). Journal of Vertebrate Paleontology, 33(3), 722-740. https://doi.org/10.1080/02724634.2013.744757	North
Lambert et al. (2009)	NORTH	2011	Male	Lambert, O., de Buffrénil, V., & de Muizon, C. (2011). Rostral densification in beaked whales: diverse processes for a similar pattern. Comptes Rendus Palevol, 10(5-6), 453-468. https://doi.org/10.1016/j.crpv.2011.03.012	North
Lambert et al. (2009)	NORTH	2018	Male	Lambert, O., Godfrey, S. J., & Fitzgerald, E. M. (2018). Yaquinacetus meadi, a new latest Oligocene–early Miocene dolphin (Cetacea, Odontoceti, Squaloziphiidae, fam. nov.) from the Nye Mudstone (Oregon, USA). Journal of Vertebrate Paleontology, 38(6), e1559174. https://doi.org/10.1080/02724634.2018.1559174	North
Lambert et al. (2009)	NORTH	2016	Male	Bianucci, G., Collareta, A., Post, K., Varola, A., & Lambert, O. (2016). A new record of Messapicetus from the Pietra leccese (Late Miocene, Southern Italy): antitropical distribution in a fossil beaked whale (Cetacea, Ziphiidae). Rivista Italiana di Paleontologia e Stratigrafia (Research In Paleontology and Stratigraphy), 122(1).	North
Lambert et al. (2009)	NORTH	2010	Male	Lambert, O., Bianucci, G., & Post, K. (2010). Tusk-bearing beaked whales from the Miocene of Peru: sexual dimorphism in fossil ziphiids?. Journal of Mammalogy, 91(1), 19-26. https://doi.org/10.1644/08-MAMM-A-388R1.1	North
Lambert et al. (2009)	NORTH	2021	Male	Viglino, M., Gaetán, C. M., Cuitiño, J. I., & Buono, M. R. (2021). First toothless platanistoid from the early Miocene of Patagonia: the golden age of diversification of the Odontoceti. Journal of Mammalian Evolution, 28(2), 337-358. https://doi.org/10.1007/s10914-020-09505-w	South
Lambert et al. (2009)	NORTH	2017	Male	Ellis, R., & Mead, J. G. (2017). Beaked whales: a complete guide to their biology and conservation. JHU Press.	North
Lambert et al. (2009)	NORTH	2009	Male	Bianucci, G., Vaiani, S. C., & Casati, S. (2009). A new delphinid record (Odontoceti, Cetacea) from the Early Pliocene of Tuscany (Central Italy): systematics and biostratigraphic considerations. Neues Jahrbuch fur Geologie und Palaontologie-Abhandlungen, 11(3), 275.	North
Lambert et al. (2009)	NORTH	2013	Male	Buono, M. R., & Cozzuol, M. A. (2013). A new beaked whale (Cetacea, Odontoceti) from the Late Miocene of Patagonia, Argentina. Journal of Vertebrate Paleontology, 33(4), 986-997. https://doi.org/10.1080/02724634.2013.752377	South
Lambert et al. (2009)	NORTH	2022	Male	Esteves-Ponte, M. A. R., González-Barba, G., & García-Rodríguez, F. J. (2022). Shape variability in the periotics of odontocetes (Cetacea) distributed along the Pacific coast of northern Mexico. Journal of Mammalogy, 103(4), 865-877. https://doi.org/10.1093/jmammal/gyac040	South
Lambert et al. (2009)	NORTH	2016	Male	Ramassamy, B. (2016). Description of a new long-snouted beaked whale from the Late Miocene of Denmark: evolution of suction feeding and sexual dimorphism in the Ziphiidae (Cetacea: Odontoceti). Zoological Journal of the Linnean Society, 178(2), 381-409. https://doi.org/10.1111/zoj.12418	North
Lambert et al. (2009)	NORTH	2016	Male	Gariboldi, K. (2016). A note on diatom stratigraphic markers in upper Miocene sediments of the Pisco Formation, Peru, and description of Delphineis urbinai sp. nov. Diatom Research, 31(3), 285-301. https://doi.org/10.1080/0269249X.2016.1220984	North
Lambert et al. (2009)	NORTH	2020	Male	Orliac, M., Orliac, C., Orliac, M., & Hautin, A. (2020). A delphinid petrosal bone from a gravesite on Ahu Tahai, Easter Island: taxonomic attribution, external and internal morphology. MorphoMuseum, 6(2).	North
Lambert et al. (2009)	NORTH	2019	Male	Samonds, K. E., & Fordyce, R. E. (2019). The first pre-Pleistocene cetacean from Madagascar, western Indian Ocean. Journal of African Earth Sciences, 151, 184-188. https://doi.org/10.1016/j.jafrearsci.2018.12.015	North
Lambert et al. (2009)	NORTH	2016	Male	Lambert, O., & Louwye, S. (2016). A new early Pliocene species of Mesoplodon: a calibration mark for the radiation of this species-rich beaked whale genus. Journal of Vertebrate Paleontology, 36(2), e1055754. https://doi.org/10.1080/02724634.2015.1055754	North
Lambert et al. (2009)	NORTH	2011	Male	Lambert, O. (2011). New discoveries of fossil toothed whales from Peru: our changing perspective of beaked whale and sperm whale evolution. In Climatic change, Biodiversity, Evolution: Natural History Museum and Scientific Research, Proceedings of the meeting: Quaderni del Museo di Storia Naturale di Livorno (23): 13-27. DOI: 10.4457/musmed.2010.23.13	North
Lambert et al. (2009)	NORTH	2010	Male	Lambert, O., Godfrey, S. J., & Fuller, A. J. (2010). A Miocene ziphiid (Cetacea: Odontoceti) from Calvert Cliffs, Maryland, USA. Journal of Vertebrate Paleontology, 30(5), 1645-1651. https://doi.org/10.1080/02724634.2010.501642	North
Lambert et al. (2009)	NORTH	2017	Male	Post, K., & Bosselaers, M. (2017). Cetacean fossils from a 1961 expedition at the Schelde estuary, province of Zeeland, The Netherlands. Cainozoic research, 17(1), 11-21.	North
Lambert et al. (2009)	NORTH	2019	Male	Ramassamy, B., & Lauridsen, H. (2019). A new specimen of Ziphiidae (Cetacea, Odontoceti) from the late Miocene of Denmark with morphological evidence for suction feeding behaviour. Royal Society Open Science, 6(10), 191347. https://doi.org/10.1098/rsos.191347	North
Lambert et al. (2009)	NORTH	2019	Male	Tanaka, Y., Watanabe, M., & Kimura, M. (2019). Crown beaked whale fossils from the Chepotsunai Formation (latest Miocene) of Tomamae Town, Hokkaido, Japan. Palaeontologia Electronica, 22(2), 31. https://doi.org/10.26879/897	North
Lambert et al. (2009)	NORTH	2010	Male	Bianucci, G. (2010). Esplorazioni e nuove scoperte nel deserto del Perù: I cetacei fossili di Cerro Colorado e Cerro los Quesos. Quaderni del Museo di Storia Naturale di Livorno, 23, 3-12. DOI: 10.4457/musmed.2010.23.3	North
Lambert et al. (2009)	NORTH	2017	Male	Shoemaker, L. G. (2017). Stabilizing and Equalizing Mechanisms Alter Community Coexistence and Macroevolutionary Diversity Patterns (Doctoral dissertation, University of Colorado).	North
Lambert et al. (2009)	NORTH	2013	Male	Laime, M. (2013). El registro fósil de mamíferos marinos del Neógeno de la costa sur del Perú (Mammalis: Cetacea, Pinnipedia, Sirenia). I Simposio Internacional de Paleontología del Peru. Libro de resúmenes, 68.	South
Lambert et al. (2009)	NORTH	2010	Male	Dooley Jr, A. C. (2010). A middle Miocene beaked whale tooth (Cetacea: Ziphiidae) from the Carmel Church Quarry, Virginia, and implications for the evolution of sexual dimorphism in ziphiids. Jeffersoniana 24, 1-11.	North
Lambert et al. (2009)	NORTH	2010	Male	Reumer, J. W. F., & Post, K. (2010). Classical Natural History: the importance of volunteers in collection management and research. Quaderni del museo di storia naturale di Livorno, 23, 23-29. DOI: 10.4457/musmed.2010.23.29	North
Lambert et al. (2009)	NORTH	2016	Male	Duarte, J. M. M. (2016). Function, sexual dimorphism and intraspecific variation of the bizarre rostral structures of the extinct beaked whale, Globicetus hiberus (Master's thesis, Universidade de Évora).	North
Lambert et al. (2010a)	NORTH	2014	Male	Roman, J., Estes, J. A., Morissette, L., Smith, C., Costa, D., McCarthy, J., ... & Smetacek, V. (2014). Whales as marine ecosystem engineers. Frontiers in Ecology and the Environment, 12(7), 377-385. https://doi.org/10.1890/130220	North
Lambert et al. (2010a)	NORTH	2012	Male	Harnik, P. G., Lotze, H. K., Anderson, S. C., Finkel, Z. V., Finnegan, S., Lindberg, D. R., ... & Tittensor, D. P. (2012). Extinctions in ancient and modern seas. Trends in Ecology & Evolution, 27(11), 608-617. https://doi.org/10.1016/j.tree.2012.07.010	North
Lambert et al. (2010a)	NORTH	2012	Male	Hassanin, A., Delsuc, F., Ropiquet, A., Hammer, C., Van Vuuren, B. J., Matthee, C., ... & Couloux, A. (2012). Pattern and timing of diversification of Cetartiodactyla (Mammalia, Laurasiatheria), as revealed by a comprehensive analysis of mitochondrial genomes. Comptes rendus biologies, 335(1), 32-50. https://doi.org/10.1016/j.crvi.2011.11.002	North
Lambert et al. (2010a)	NORTH	2019	Male	Goldbogen, J. A., Cade, D. E., Wisniewska, D. M., Potvin, J., Segre, P. S., Savoca, M. S., ... & Pyenson, N. D. (2019). Why whales are big but not bigger: physiological drivers and ecological limits in the age of ocean giants. Science, 366(6471), 1367-1372. DOI: 10.1126/science.aax9044	North
Lambert et al. (2010a)	NORTH	2017	Male	Slater, G. J., Goldbogen, J. A., & Pyenson, N. D. (2017). Independent evolution of baleen whale gigantism linked to Plio-Pleistocene ocean dynamics. Proceedings of the Royal Society B: Biological Sciences, 284(1855), 20170546. https://doi.org/10.1098/rspb.2017.0546	North
Lambert et al. (2010a)	NORTH	2015	Male	Marx, F. G., & Fordyce, R. E. (2015). Baleen boom and bust: a synthesis of mysticete phylogeny, diversity and disparity. Royal Society Open Science, 2(4), 140434. https://doi.org/10.1098/rsos.140434	North
Lambert et al. (2010a)	NORTH	2022	Male	Kast, E. R., Griffiths, M. L., Kim, S. L., Rao, Z. C., Shimada, K., Becker, M. A., ... & Sigman, D. M. (2022). Cenozoic megatooth sharks occupied extremely high trophic positions. Science Advances, 8(25), eabl6529. DOI: 10.1126/sciadv.abl65	North
Lambert et al. (2010a)	NORTH	2021	Male	Bosio, G., Collareta, A., Di Celma, C., Lambert, O., Marx, F. G., de Muizon, C., ... & Bianucci, G. (2021). Taphonomy of marine vertebrates of the Pisco Formation (Miocene, Peru): Insights into the origin of an outstanding Fossil-Lagerstätte. PLoS One, 16(7), e0254395. https://doi.org/10.1371/journal.pone.0254395	North
Lambert et al. (2010a)	NORTH	2015	Male	Smith, C. R., Glover, A. G., Treude, T., Higgs, N. D., & Amon, D. J. (2015). Whale-fall ecosystems: recent insights into ecology, paleoecology, and evolution. Annual Review of Marine Science, 7, 571-596. https://doi.org/10.1146/annurev-marine-010213-135144	North
Lambert et al. (2010a)	NORTH	2018	Male	Fordyce, R. E., & Marx, F. G. (2018). Gigantism precedes filter feeding in baleen whale evolution. Current Biology, 28(10), 1670-1676. https://doi.org/10.1016/j.cub.2018.04.027	North
Lambert et al. (2010a)	NORTH	2022	Male	Bianucci, G., Geisler, J. H., Citron, S., & Collareta, A. (2022). The origins of the killer whale ecomorph. Current Biology, 32(8), 1843-1851. https://doi.org/10.1016/j.cub.2022.02.041	North
Lambert et al. (2010a)	NORTH	2015	Male	Kelley, N. P., & Pyenson, N. D. (2015). Evolutionary innovation and ecology in marine tetrapods from the Triassic to the Anthropocene. Science, 348(6232), aaa3716. DOI: 10.1126/science.aaa371	North
Lambert et al. (2010a)	NORTH	2019	Male	Pimiento, C., Cantalapiedra, J. L., Shimada, K., Field, D. J., & Smaers, J. B. (2019). Evolutionary pathways toward gigantism in sharks and rays. Evolution, 73(3), 588-599. https://doi.org/10.1111/evo.13680	North
Lambert et al. (2010a)	NORTH	2011	Male	Pyenson, N. D., & Sponberg, S. N. (2011). Reconstructing body size in extinct crown Cetacea (Neoceti) using allometry, phylogenetic methods and tests from the fossil record. Journal of Mammalian Evolution, 18, 269-288. https://doi.org/10.1007/s10914-011-9170-1	North
Lambert et al. (2010a)	NORTH	2020	Male	Coombs, E. J., Clavel, J., Park, T., Churchill, M., & Goswami, A. (2020). Wonky whales: the evolution of cranial asymmetry in cetaceans. BMC biology, 18(1), 1-24. https://doi.org/10.1186/s12915-020-00805-4	North
Lambert et al. (2010a)	NORTH	2017	Male	Collareta, A., Lambert, O., Landini, W., Di Celma, C., Malinverno, E., Varas-Malca, R., ... & Bianucci, G. (2017). Did the giant extinct shark Carcharocles megalodon target small prey? Bite marks on marine mammal remains from the late Miocene of Peru. Palaeogeography, Palaeoclimatology, Palaeoecology, 469, 84-91. https://doi.org/10.1016/j.palaeo.2017.01.001	North
Lambert et al. (2010a)	NORTH	2017	Male	Lambert, O., Bianucci, G., & De Muizon, C. (2017). Macroraptorial sperm whales (cetacea, odontoceti, physeteroidea) from the miocene of peru. Zoological Journal of the Linnean Society, 179(2), 404-474. https://doi.org/10.1111/zoj.12456	North
Lambert et al. (2010a)	NORTH	2017	Male	Di Celma, C., Malinverno, E., Bosio, G., Collareta, A., Gariboldi, K., Gioncada, A., ... & Bianucci, G. (2017). Sequence stratigraphy and paleontology of the upper Miocene Pisco Formation along the western side of the lower Ica valley (Ica Desert, Peru). Rivista Italiana di Paleontologia e Stratigrafia, 123(2), 255-273.	North
Lambert et al. (2010a)	NORTH	2022	Male	Benites-Palomino, A., Velez-Juarbe, J., Altamirano-Sierra, A., Collareta, A., Carrillo-Briceño, J. D., & Urbina, M. (2022). Sperm whales (Physeteroidea) from the Pisco Formation, Peru, and their trophic role as fat sources for late Miocene sharks. Proceedings of the Royal Society B, 289(1977), 20220774. https://doi.org/10.1098/rspb.2022.0774	North
Lambert et al. (2010a)	NORTH	2021	Male	Collareta, A., Lambert, O., Marx, F. G., de Muizon, C., Varas-Malca, R., Landini, W., ... & Bianucci, G. (2021). Vertebrate palaeoecology of the Pisco Formation (Miocene, Peru): glimpses into the ancient Humboldt Current ecosystem. Journal of Marine Science and Engineering, 9(11), 1188. https://doi.org/10.3390/jmse9111188	North
Lambert et al. (2010a)	NORTH	2022	Male	Coombs, E. J., Felice, R. N., Clavel, J., Park, T., Bennion, R. F., Churchill, M., ... & Goswami, A. (2022). The tempo of cetacean cranial evolution. Current Biology, 32(10), 2233-2247. https://doi.org/10.1016/j.cub.2022.04.060	North
Lambert et al. (2010a)	NORTH	2017	Male	Lambert, O., Martínez-Cáceres, M., Bianucci, G., Di Celma, C., Salas-Gismondi, R., Steurbaut, E., ... & De Muizon, C. (2017). Earliest mysticete from the Late Eocene of Peru sheds new light on the origin of baleen whales. Current Biology, 27(10), 1535-1541. https://doi.org/10.1016/j.cub.2017.04.026	North
Lambert et al. (2010a)	NORTH	2013	Male	Montgomery, S. H., Geisler, J. H., McGowen, M. R., Fox, C., Marino, L., & Gatesy, J. (2013). The evolutionary history of cetacean brain and body size. Evolution, 67(11), 3339-3353. https://doi.org/10.1111/evo.12197	North
Lambert et al. (2010a)	NORTH	2022	Male	Peri, E., Falkingham, P. L., Collareta, A., & Bianucci, G. (2022). Biting in the Miocene seas: Estimation of the bite force of the macroraptorial sperm whale Zygophyseter varolai using finite element analysis. Historical Biology, 34(10), 1916-1927. https://doi.org/10.1080/08912963.2021.1986814	North
Lambert et al. (2010a)	NORTH	2018	Male	Goldbogen, J. A., & Madsen, P. T. (2018). The evolution of foraging capacity and gigantism in cetaceans. Journal of Experimental Biology, 221(11), jeb166033. https://doi.org/10.1242/jeb.166033	North
Lambert et al. (2010a)	NORTH	2016	Male	Bianucci, G., Di Celma, C., Landini, W., Post, K., Tinelli, C., de Muizon, C., ... & Lambert, O. (2016). Distribution of fossil marine vertebrates in Cerro Colorado, the type locality of the giant raptorial sperm whale Livyatan melvillei (Miocene, Pisco Formation, Peru). Journal of Maps, 12(3), 543-557. https://doi.org/10.1080/17445647.2015.1048315	North
Lambert et al. (2010a)	NORTH	2017	Male	Geisler, J. H., Boessenecker, R. W., Brown, M., & Beatty, B. L. (2017). The origin of filter feeding in whales. Current Biology, 27(13), 2036-2042. https://doi.org/10.1016/j.cub.2017.06.003	North
Lambert et al. (2010a)	NORTH	2014	Male	Pimiento, C., & Clements, C. F. (2014). When did Carcharocles megalodon become extinct? A new analysis of the fossil record. PloS one, 9(10), e111086. https://doi.org/10.1371/journal.pone.0111086	North
Lambert et al. (2010a)	NORTH	2018	Male	Di Celma, C., Malinverno, E., Bosio, G., Gariboldi, K., Collareta, A., Gioncada, A., ... & Bianucci, G. (2018). Intraformational unconformities as a record of late Miocene eustatic falls of sea level in the Pisco Formation (southern Peru). Journal of Maps, 14(2), 607-619. https://doi.org/10.1080/17445647.2018.1517701	North
Lambert et al. (2010a)	NORTH	2017	Male	Lambert, O., Bianucci, G., Urbina, M., & Geisler, J. H. (2017). A new inioid (Cetacea, Odontoceti, Delphinida) from the Miocene of Peru and the origin of modern dolphin and porpoise families. Zoological Journal of the Linnean Society, 179(4), 919-946. https://doi.org/10.1111/zoj.12479	North
Lambert et al. (2010a)	NORTH	2018	Male	Zverkov, N. G., Fischer, V., Madzia, D., & Benson, R. B. (2018). Increased pliosaurid dental disparity across the Jurassic–Cretaceous transition. Palaeontology, 61(6), 825-846. https://doi.org/10.1111/pala.12367	North
Lambert et al. (2010a)	NORTH	2021	Male	Lambert, O., Collareta, A., Benites‐Palomino, A., Di Celma, C., De Muizon, C., Urbina, M., & Bianucci, G. (2021). A new small, mesorostrine inioid (Cetacea, Odontoceti, Delphinida) from four upper Miocene localities in the Pisco Basin, Peru. Papers in Palaeontology, 7(2), 1043-1064. https://doi.org/10.1002/spp2.1332	North
Lambert et al. (2010a)	NORTH	2014	Male	Pyenson, N. D., Gutstein, C. S., Parham, J. F., Le Roux, J. P., Chavarría, C. C., Little, H., ... & Suárez, M. E. (2014). Repeated mass strandings of Miocene marine mammals from Atacama Region of Chile point to sudden death at sea. Proceedings of the Royal Society B: Biological Sciences, 281(1781), 20133316. https://doi.org/10.1098/rspb.2013.3316	North
Lambert et al. (2010a)	NORTH	2021	Male	Collareta, A., Di Celma, C., Bosio, G., Pierantoni, P. P., Malinverno, E., Lambert, O., ... & Bianucci, G. (2021). Distribution and paleoenvironmental framework of middle Miocene marine vertebrates along the western side of the lower Ica Valley (East Pisco Basin, Peru). Journal of Maps, 17(2), 7-17. https://doi.org/10.1080/17445647.2020.1850535	North
Lambert et al. (2010a)	NORTH	2019	Male	Bianucci, G., Marx, F. G., Collareta, A., Di Stefano, A., Landini, W., Morigi, C., & Varola, A. (2019). Rise of the titans: baleen whales became giants earlier than thought. Biology Letters, 15(5), 20190175. https://doi.org/10.1098/rsbl.2019.0175	North
Lambert et al. (2010a)	NORTH	2021	Male	Kočí, T., Bosio, G., Collareta, A., Sanfilippo, R., Ekrt, B., Urbina, M., & Malinverno, E. (2021). First report on the cirratulid (Annelida, Polychaeta) reefs from the Miocene Chilcatay and Pisco Formations (East Pisco Basin, Peru). Journal of South American Earth Sciences, 107, 103042. https://doi.org/10.1016/j.jsames.2020.103042	North
Lambert et al. (2010a)	NORTH	2016	Male	Gioncada, A., Collareta, A., Gariboldi, K., Lambert, O., Di Celma, C., Bonaccorsi, E., ... & Bianucci, G. (2016). Inside baleen: exceptional microstructure preservation in a late Miocene whale skeleton from Peru. Geology, 44(10), 839-842. https://doi.org/10.1130/G38216.1	North
Lambert et al. (2010a)	NORTH	2015	Male	Lambert, O., Collareta, A., Landini, W., Post, K., Ramassamy, B., Di Celma, C., ... & Bianucci, G. (2015). No deep diving: evidence of predation on epipelagic fish for a stem beaked whale from the Late Miocene of Peru. Proceedings of the Royal Society B: Biological Sciences, 282(1815), 20151530. https://doi.org/10.1098/rspb.2015.1530	North
Lambert et al. (2010a)	NORTH	2015	Male	Collareta, A., Landini, W., Lambert, O., Post, K., Tinelli, C., Di Celma, C., ... & Bianucci, G. (2015). Piscivory in a Miocene Cetotheriidae of Peru: first record of fossilized stomach content for an extinct baleen-bearing whale. The Science of Nature, 102, 1-12. https://doi.org/10.1007/s00114-015-1319-y	North
Lambert et al. (2010a)	NORTH	2016	Male	Pimiento, C., MacFadden, B. J., Clements, C. F., Varela, S., Jaramillo, C., Velez‐Juarbe, J., & Silliman, B. R. (2016). Geographical distribution patterns of Carcharocles megalodon over time reveal clues about extinction mechanisms. Journal of Biogeography, 43(8), 1645-1655. https://doi.org/10.1111/jbi.12754	North
Lambert et al. (2010a)	NORTH	2015	Male	Marx, F. G., Tsai, C. H., & Fordyce, R. E. (2015). A new Early Oligocene toothed ‘baleen’whale (Mysticeti: Aetiocetidae) from western North America: one of the oldest and the smallest. Royal Society Open Science, 2(12), 150476. https://doi.org/10.1098/rsos.150476	North
Lambert et al. (2010a)	NORTH	2019	Male	Di Celma, C., Pierantoni, P. P., Malinverno, E., Collareta, A., Lambert, O., Landini, W., ... & Bianucci, G. (2019). Allostratigraphy and paleontology of the lower Miocene Chilcatay Formation in the Zamaca area, East Pisco basin, southern Peru. Journal of Maps, 15(2), 393-405. https://doi.org/10.1080/17445647.2019.1604439	North
Lambert et al. (2010a)	NORTH	2016	Male	Bianucci, G., Di Celma, C., Urbina, M., & Lambert, O. (2016). New beaked whales from the late Miocene of Peru and evidence for convergent evolution in stem and crown Ziphiidae (Cetacea, Odontoceti). PeerJ, 4, e2479. DOI: 10.7717/peerj.2479	North
Lambert et al. (2010a)	NORTH	2019	Male	Benites-Palomino, A., Vélez-Juarbe, J., Salas-Gismondi, R., & Urbina, M. (2019). Scaphokogia totajpe, sp. nov., a new bulky-faced pygmy sperm whale (Kogiidae) from the late Miocene of Peru. Journal of Vertebrate Paleontology, 39(6), e1728538. https://doi.org/10.1080/02724634.2019.1728538	South
Lambert et al. (2010a)	NORTH	2016	Male	Bianucci, G., Di Celma, C., Collareta, A., Landini, W., Post, K., Tinelli, C., ... & Lambert, O. (2016). Fossil marine vertebrates of Cerro Los Quesos: Distribution of cetaceans, seals, crocodiles, seabirds, sharks, and bony fish in a late Miocene locality of the Pisco Basin, Peru. Journal of Maps, 12(5), 1037-1046. https://doi.org/10.1080/17445647.2015.1115785	North
Lambert et al. (2010a)	NORTH	2015	Male	Esperante, R., Brand, L. R., Chadwick, A. V., & Poma, O. (2015). Taphonomy and paleoenvironmental conditions of deposition of fossil whales in the diatomaceous sediments of the Miocene/Pliocene Pisco Formation, southern Peru—A new fossil-lagerstätte. Palaeogeography, Palaeoclimatology, Palaeoecology, 417, 337-370. https://doi.org/10.1016/j.palaeo.2014.09.029	North
Lambert et al. (2010a)	NORTH	2019	Male	Landini, W., Collareta, A., Di Celma, C., Malinverno, E., Urbina, M., & Bianucci, G. (2019). The early Miocene elasmobranch assemblage from Zamaca (Chilcatay Formation, Peru). Journal of South American Earth Sciences, 91, 352-371. https://doi.org/10.1016/j.jsames.2018.08.004	North
Lambert et al. (2010a)	NORTH	2015	Male	Boessenecker, R. W., & Fordyce, R. E. (2015). A new genus and species of eomysticetid (Cetacea: Mysticeti) and a reinterpretation of ‘Mauicetus’ lophocephalus Marples, 1956: transitional baleen whales from the upper Oligocene of New Zealand. Zoological Journal of the Linnean Society, 175(3), 607-660. https://doi.org/10.1111/zoj.12297	North
Lambert et al. (2010a)	NORTH	2019	Male	Boessenecker, R. W., Ehret, D. J., Long, D. J., Churchill, M., Martin, E., & Boessenecker, S. J. (2019). The Early Pliocene extinction of the mega-toothed shark Otodus megalodon: a view from the eastern North Pacific. PeerJ, 7, e6088. DOI: 10.7717/peerj.6088	North
Lambert et al. (2010a)	NORTH	2022	Male	Castiglione, S., Serio, C., Mondanaro, A., Melchionna, M., & Raia, P. (2022). Fast production of large, time‐calibrated, informal supertrees with tree. merger. Palaeontology, 65 (1), e12588. https://doi.org/10.1111/pala.12588	North
Lambert et al. (2010a)	NORTH	2016	Male	Di Celma, C., Malinverno, E., Gariboldi, K., Gioncada, A., Rustichelli, A., Pierantoni, P. P., ... & Bianucci, G. (2016). Stratigraphic framework of the late Miocene to Pliocene Pisco Formation at Cerro Colorado (Ica Desert, Peru). Journal of Maps, 12(3), 515-529. https://doi.org/10.1080/17445647.2015.1047906	North
Lambert et al. (2010a)	NORTH	2017	Male	Collareta, A., Landini, W., Chacaltana Budiel, C. A., Valdivia Vera, W., Altamirano Sierra, A. J., Urbina Schmitt, M., & Bianucci, G. (2017). A well preserved skeleton of the fossil shark Cosmopolitodus hastalis from the late Miocene of Peru, featuring fish remains as fossilized stomach contents. Rivista Italiana di Paleontologia e Stratigrafia, 123(1): 11-22.	North
Lambert et al. (2010a)	NORTH	2013	Male	Bardet, N., Jalil, N. E., de Lapparent de Broin, F., Germain, D., Lambert, O., & Amaghzaz, M. (2013). A giant chelonioid turtle from the Late Cretaceous of Morocco with a suction feeding apparatus unique among tetrapods. PloS one, 8(7), e63586. https://doi.org/10.1371/journal.pone.0063586	North
Lambert et al. (2010a)	NORTH	2020	Male	Bianucci, G., de Muizon, C., Urbina, M., & Lambert, O. (2020). Extensive diversity and disparity of the Early Miocene platanistoids (Cetacea, Odontoceti) in the southeastern Pacific (Chilcatay Formation, Peru). Life, 10(3), 27. https://doi.org/10.3390/life10030027	North
Lambert et al. (2010a)	NORTH	2018	Male	Dominici, S., Danise, S., & Benvenuti, M. (2018). Pliocene stratigraphic paleobiology in Tuscany and the fossil record of marine megafauna. Earth-Science Reviews, 176, 277-310. https://doi.org/10.1016/j.earscirev.2017.09.018	North
Lambert et al. (2010a)	NORTH	2015	Male	Gariboldi, K., Gioncada, A., Bosio, G., Malinverno, E., Di Celma, C., Tinelli, C., ... & Bianucci, G. (2015). The dolomite nodules enclosing fossil marine vertebrates in the East Pisco Basin, Peru: Field and petrographic insights into the Lagerstätte formation. Palaeogeography, Palaeoclimatology, Palaeoecology, 438, 81-95. https://doi.org/10.1016/j.palaeo.2015.07.047	North
Lambert et al. (2010a)	NORTH	2021	Male	Godfrey, S. J., Nance, J. R., & Riker, N. L. (2021). Otodus-bitten sperm whale tooth from the Neogene of the Coastal Eastern United States. Acta Palaeontol. Pol, 66, 599-603. https://doi.org/10.4202/app.00820.2020	North
Lambert et al. (2010a)	NORTH	2020	Male	Lambert, O., de Muizon, C., Urbina, M., & Bianucci, G. (2020). A new longirostrine sperm whale (Cetacea, Physeteroidea) from the lower Miocene of the Pisco Basin (southern coast of Peru). Journal of Systematic Palaeontology, 18(20), 1707-1742. https://doi.org/10.1080/14772019.2020.1805520	North
Lambert et al. (2010a)	NORTH	2021	Male	Bisconti, M., Pellegrino, L., & Carnevale, G. (2021). Evolution of gigantism in right and bowhead whales (Cetacea: Mysticeti: Balaenidae). Biological Journal of the Linnean Society, 134(2), 498-524. https://doi.org/10.1093/biolinnean/blab086	North
Lambert et al. (2010a)	NORTH	2013	Male	Fröbisch, N. B., Fröbisch, J., Sander, P. M., Schmitz, L., & Rieppel, O. (2013). Macropredatory ichthyosaur from the Middle Triassic and the origin of modern trophic networks. Proceedings of the National Academy of Sciences, 110(4), 1393-1397. https://doi.org/10.1073/pnas.1216750110	North
Lambert et al. (2010a)	NORTH	2019	Male	Marx, F. G., Post, K., Bosselaers, M., & Munsterman, D. K. (2019). A large Late Miocene cetotheriid (Cetacea, Mysticeti) from the Netherlands clarifies the status of Tranatocetidae. PeerJ, 7, e6426. DOI: 10.7717/peerj.6426	North
Lambert et al. (2010a)	NORTH	2014	Male	Lambert, O., Bianucci, G., & Urbina, M. (2014). Huaridelphis raimondii, a new early Miocene Squalodelphinidae (Cetacea, odontoceti) from the Chilcatay Formation, Peru. Journal of Vertebrate Paleontology, 34(5), 987-1004. https://doi.org/10.1080/02724634.2014.858050	North
Lambert et al. (2010a)	NORTH	2022	Male	Peri, E., Collareta, A., Aringhieri, G., Caramella, D., Foresi, L. M., & Bianucci, G. (2022). A new physeteroid cetacean from the Lower Miocene of southern Italy: CT imaging, retrodeformation, systematics and palaeobiology of a sperm whale from the Pietra leccese. Bollettino della Società Paleontologica Italiana, 61(2), 188.	North
Lambert et al. (2010a)	NORTH	2018	Male	Gioncada, A., Petrini, R., Bosio, G., Gariboldi, K., Collareta, A., Malinverno, E., ... & Bianucci, G. (2018). Insights into the diagenetic environment of fossil marine vertebrates of the Pisco Formation (late Miocene, Peru) from mineralogical and Sr-isotope data. Journal of South American Earth Sciences, 81, 141-152. https://doi.org/10.1016/j.jsames.2017.11.014	North
Lambert et al. (2010a)	NORTH	2020	Male	Peri, E., Collareta, A., & Bianucci, G. (2020). A new record of Physeteroidea from the upper Miocene of the Pietra leccese (southern Italy): Systematics, paleoecology and taphonomy of a fossil macroraptorial sperm whale. Rivista Italiana di Paleontologia e Stratigrafia, 126(3).	North
Lambert et al. (2010a)	NORTH	2017	Male	Landini, W., Collareta, A., Pesci, F., Di Celma, C., Urbina, M., & Bianucci, G. (2017). A secondary nursery area for the copper shark Carcharhinus brachyurus from the late Miocene of Peru. Journal of South American Earth Sciences, 78, 164-174. https://doi.org/10.1016/j.jsames.2017.07.003	North
Lambert et al. (2010a)	NORTH	2016	Male	Di Celma, C., Malinverno, E., Cantalamessa, G., Gioncada, A., Bosio, G., Villa, I. M., ... & Bianucci, G. (2016). Stratigraphic framework of the late Miocene Pisco Formation at Cerro Los Quesos (Ica Desert, Peru). Journal of Maps, 12(5), 1020-1028. https://doi.org/10.1080/17445647.2015.1115783	North
Lambert et al. (2010a)	NORTH	2015	Male	Velez-Juarbe, J., Wood, A. R., De Gracia, C., & Hendy, A. J. (2015). Evolutionary patterns among living and fossil kogiid sperm whales: evidence from the Neogene of Central America. PLoS One, 10(4), e0123909. https://doi.org/10.1371/journal.pone.0123909	North
Lambert et al. (2010a)	NORTH	2021	Male	Benites‐Palomino, A., Vélez‐Juarbe, J., Collareta, A., Ochoa, D., Altamirano, A., Carré, M., ... & Salas‐Gismondi, R. (2021). Nasal compartmentalization in Kogiidae (Cetacea, Physeteroidea): insights from a new late Miocene dwarf sperm whale from the Pisco Formation. Papers in Palaeontology, 7(3), 1507-1524. https://doi.org/10.1002/spp2.1351	South
Lambert et al. (2010a)	NORTH	2019	Male	Voss, M., Antar, M. S. M., Zalmout, I. S., & Gingerich, P. D. (2019). Stomach contents of the archaeocete Basilosaurus isis: apex predator in oceans of the late Eocene. PLoS One, 14(1), e0209021. https://doi.org/10.1371/journal.pone.0209021	North
Lambert et al. (2010a)	NORTH	2011	Male	Bianucci, G., Gatt, M., Catanzariti, R., Sorbi, S., Bonavia, C. G., Curmi, R., & Varola, A. (2011). Systematics, biostratigraphy and evolutionary pattern of the Oligo-Miocene marine mammals from the Maltese Islands. Geobios, 44(6), 549-585. https://doi.org/10.1016/j.geobios.2011.02.009	North
Lambert et al. (2010a)	NORTH	2021	Male	Sanfilippo, R., Kočí, T., Bosio, G., Collareta, A., Ekrt, B., Malinverno, E., ... & Bianucci, G. (2021). An investigation of vermetid reefs from the Miocene of Peru, with the description of a new species. Journal of South American Earth Sciences, 108, 103233. https://doi.org/10.1016/j.jsames.2021.103233	North
Lambert et al. (2010a)	NORTH	2017	Male	Collareta, A., Lambert, O., de Muizon, C., Urbina, M., & Bianucci, G. (2017). Koristocetus pescei gen. et sp. nov., a diminutive sperm whale (Cetacea: Odontoceti: Kogiidae) from the late Miocene of Peru. Fossil Record, 20(2), 259-278. https://doi.org/10.5194/fr-20-259-2017	North
Lambert et al. (2010a)	NORTH	2020	Male	Paolucci, F., Buono, M. R., Fernández, M. S., Marx, F. G., & Cuitiño, J. I. (2020). Diaphorocetus poucheti (Cetacea, Odontoceti, Physeteroidea) from Patagonia, Argentina: one of the earliest sperm whales. Journal of Systematic Palaeontology, 18(4), 335-355. https://doi.org/10.1080/14772019.2019.1605544	South
Lambert et al. (2010a)	NORTH	2013	Male	Lambert, O., De Muizon, C., & Bianucci, G. (2013). The most basal beaked whale Ninoziphius platyrostris Muizon, 1983: clues on the evolutionary history of the family Ziphiidae (Cetacea: Odontoceti). Zoological Journal of the Linnean Society, 167(4), 569-598. https://doi.org/10.1111/zoj.12018	North
Lambert et al. (2010a)	NORTH	2017	Male	Perez, V. J., Pimiento, C., Hendy, A., González-Barba, G., Hubbell, G., & MacFadden, B. J. (2017). Late Miocene chondrichthyans from Lago Bayano, Panama: functional diversity, environment and biogeography. Journal of Paleontology, 91(3), 512-547. https://doi.org/10.1017/jpa.2017.5	North
Lambert et al. (2010a)	NORTH	2014	Male	Lambert, O., Bianucci, G., & Beatty, B. L. (2014). Bony outgrowths on the jaws of an extinct sperm whale support macroraptorial feeding in several stem physeteroids. Naturwissenschaften, 101, 517-521. https://doi.org/10.1007/s00114-014-1182-2	North
Lambert et al. (2010a)	NORTH	2017	Male	Buono, M. R., Fernández, M. S., Cozzuol, M. A., Cuitiño, J. I., & Fitzgerald, E. M. (2017). The early Miocene balaenid Morenocetus parvus from Patagonia (Argentina) and the evolution of right whales. PeerJ, 5, e4148. DOI: 10.7717/peerj.4148	South
Lambert et al. (2010a)	NORTH	2022	Male	Zazzera, A., Girone, A., La Perna, R., Marino, M., Maiorano, P., Sardella, R., ... & Bianucci, G. (2022). Systematics, taphonomy and palaeobiogeography of a balaenopterid (Cetacea, Mysticeti) from the Early Pleistocene of southern Italy. Geobios, 71, 51-65. https://doi.org/10.1016/j.geobios.2022.01.001	North
Lambert et al. (2010a)	NORTH	2020	Male	Dominici, S., Danise, S., Cau, S., & Freschi, A. (2020). The awkward record of fossil whales. Earth-Science Reviews, 205, 103057. https://doi.org/10.1016/j.earscirev.2019.103057	North
Lambert et al. (2010a)	NORTH	2022	Male	Bianucci, G., & Collareta, A. (2022). An overview of the fossil record of cetaceans from the East Pisco Basin (Peru). Boll. Soc. PaleontoI. Ital, 61, 20. DOI:10.4435/BSPI.2022.04	North
Lambert et al. (2010a)	NORTH	2015	Male	Bianucci, G., Urbina, M., & Lambert, O. (2015). A new record of Notocetus vanbenedeni (Squalodelphinidae, Odontoceti, Cetacea) from the Early Miocene of Peru. Comptes Rendus Palevol, 14(1), 5-13. https://doi.org/10.1016/j.crpv.2014.08.003	North
Lambert et al. (2010a)	NORTH	2021	Male	Ochoa, D., Salas-Gismondi, R., DeVries, T. J., Baby, P., de Muizon, C., Altamirano, A., ... & Carré, M. (2021). Late Neogene evolution of the Peruvian margin and its ecosystems: a synthesis from the Sacaco record. International Journal of Earth Sciences, 110, 995-1025. https://doi.org/10.1007/s00531-021-02003-1	South
Lambert et al. (2010a)	NORTH	2015	Male	Boersma, A. T., & Pyenson, N. D. (2015). Albicetus oxymycterus, a new generic name and redescription of a basal physeteroid (Mammalia, Cetacea) from the Miocene of California, and the evolution of body size in sperm whales. PloS one, 10(12), e0135551. https://doi.org/10.1371/journal.pone.0135551	North
Lambert et al. (2010a)	NORTH	2022	Male	Longrich, N. R., Jalil, N. E., Khaldoune, F., Yazami, O. K., Pereda-Suberbiola, X., & Bardet, N. (2022). Thalassotitan atrox, a giant predatory mosasaurid (Squamata) from the upper Maastrichtian phosphates of Morocco. Cretaceous Research, 140, 105315. https://doi.org/10.1016/j.cretres.2022.105315	North
Lambert et al. (2010a)	NORTH	2015	Male	Snively, E., Fahlke, J. M., & Welsh, R. C. (2015). Bone-breaking bite force of Basilosaurus isis (Mammalia, Cetacea) from the late Eocene of Egypt estimated by finite element analysis. PLoS One, 10(2), e0118380. https://doi.org/10.1371/journal.pone.0118380	North
Lambert et al. (2010a)	NORTH	2020	Male	de Lavigerie, G. D., Bosselaers, M., Goolaerts, S., Park, T., Lambert, O., & Marx, F. G. (2020). New Pliocene right whale from Belgium informs balaenid phylogeny and function. Journal of Systematic Palaeontology, 18(14), 1141-1166. https://doi.org/10.1080/14772019.2020.1746422	North
Lambert et al. (2010a)	NORTH	2013	Male	Boessenecker, R. W. (2013). Pleistocene survival of an archaic dwarf baleen whale (Mysticeti: Cetotheriidae). Naturwissenschaften, 100(4), 365-371. https://doi.org/10.1007/s00114-013-1037-2	North
Lambert et al. (2010a)	NORTH	2017	Male	Park, T., Evans, A. R., Gallagher, S. J., & Fitzgerald, E. M. (2017). Low-frequency hearing preceded the evolution of giant body size and filter feeding in baleen whales. Proceedings of the Royal Society B: Biological Sciences, 284(1848), 20162528. https://doi.org/10.1098/rspb.2016.2528	North
Lambert et al. (2010a)	NORTH	2022	Male	Fischer, V., Bennion, R. F., Foffa, D., MacLaren, J. A., McCurry, M. R., Melstrom, K. M., & Bardet, N. (2022). Ecological signal in the size and shape of marine amniote teeth. Proceedings of the Royal Society B, 289(1982), 20221214. https://doi.org/10.1098/rspb.2022.1214	North
Lambert et al. (2010a)	NORTH	2018	Male	Ramassamy, B., Lambert, O., Collareta, A., Urbina, M., & Bianucci, G. (2018). Description of the skeleton of the fossil beaked whale Messapicetus gregarius: searching potential proxies for deep-diving abilities. Fossil Record, 21(1), 11-32. https://doi.org/10.5194/fr-21-11-2018	North
Lambert et al. (2010a)	NORTH	2016	Male	Tsai, C. H., & Ando, T. (2016). Niche partitioning in Oligocene toothed mysticetes (Mysticeti: Aetiocetidae). Journal of Mammalian Evolution, 23, 33-41. https://doi.org/10.1007/s10914-015-9292-y	North
Lambert et al. (2010a)	NORTH	2015	Male	Stucchi, M., Varas-Malca, R. M., & Urbina-Schmitt, M. (2015). New Miocene sulid birds from Peru and considerations on their Neogene fossil record in the Eastern Pacific Ocean. Acta Palaeontologica Polonica, 61(2), 417-427. https://doi.org/10.4202/app.00170.2015	South
Lambert et al. (2010a)	NORTH	2022	Male	Benites-Palomino, A., Valenzuela-Toro, A. M., Figueroa-Bravo, C., Varas-Malca, R. M., Nielsen, S. N., Gutstein, C. S., & Carrillo-Biceño, J. D. (2022). A new marine mammal assemblage from central Chile reveals the Pliocene survival of true seals in South America. Historical Biology, 34(11), 2205-2217. https://doi.org/10.1080/08912963.2021.2007528	North
Lambert et al. (2010a)	NORTH	2019	Male	Sellers, K. C., Schmiegelow, A. B., & Holliday, C. M. (2019). The significance of enamel thickness in the teeth of Alligator mississippiensis and its diversity among crocodyliforms. Journal of Zoology, 309(3), 172-181. https://doi.org/10.1111/jzo.12707	North
Lambert et al. (2010a)	NORTH	2019	Male	Cortés, D., De Gracia, C., Carrillo-Briceño, J. D., Aguirre-Fernández, G., Jaramillo, C., Benites-Palomino, A., & Atencio-Araúz, J. E. (2019). Shark-cetacean trophic interactions during the late Pliocene in the Central Eastern Pacific (Panama). Palaeontologia Electronica, 22(2), 1-13. https://doi.org/10.26879/953	North
Lambert et al. (2010a)	NORTH	2017	Male	Berta, A. (2017). The rise of marine mammals: 50 million years of evolution. JHU Press.	North
Lambert et al. (2010a)	NORTH	2022	Male	Citron, S., Geisler, J. H., Collareta, A., & Bianucci, G. (2022). Systematics, phylogeny and feeding behavior of the oldest killer whale: a reappraisal of Orcinus citoniensis (Capellini, 1883) from the Pliocene of Tuscany (Italy). Bollettino della Società Paleontologica Italiana, 61(2), 168.	North
Lambert et al. (2010a)	NORTH	2016	Male	Tsai, C. H., & Kohno, N. (2016). Multiple origins of gigantism in stem baleen whales. The Science of Nature, 103(11-12), 89. https://doi.org/10.1007/s00114-016-1417-5	North
Lambert et al. (2010a)	NORTH	2012	Male	Kallal, R. J., Godfrey, S. J., & Ortner, D. J. (2012). Bone reactions on a Pliocene cetacean rib indicate short‐term survival of predation event. International Journal of Osteoarchaeology, 22(3), 253-260. https://doi.org/10.1002/oa.1199	North
Lambert et al. (2010a)	NORTH	2019	Male	Lambert, O., & Bianucci, G. (2019). How to break a sperm whale’s teeth: dental damage in a large Miocene physeteroid from the North Sea Basin. Journal of Vertebrate Paleontology, 39(4), e1660987. https://doi.org/10.1080/02724634.2019.1660987	North
Lambert et al. (2010a)	NORTH	2015	Male	Boessenecker, R. W., & Fordyce, R. E. (2015). A new Eomysticetid (Mammalia: Cetacea) from the Late Oligocene of New Zealand and a re‐evaluation of ‘Mauicetus’ waitakiensis. Papers in Palaeontology, 1(2), 107-140. https://doi.org/10.1002/spp2.1005	North
Lambert et al. (2010a)	NORTH	2013	Male	Kaiser, H. (2013). The taxon filter, a novel mechanism designed to facilitate the relationship between taxonomy and nomenclature, vis-à-vis the utility of the Code's Article 81 (the Commission's plenary power). The Bulletin of Zoological Nomenclature, 70(4), 293-302. https://doi.org/10.21805/bzn.v70i4.a17	North
Lambert et al. (2010a)	NORTH	2012	Male	Morisaka, T. (2012). Evolution of communication sounds in odontocetes: a review. International Journal of Comparative Psychology, 25(1). https://doi.org/10.46867/ijcp.2012.25.01.04	North
Lambert et al. (2010a)	NORTH	2011	Male	Page, R. D. (2011). Extracting scientific articles from a large digital archive: BioStor and the Biodiversity Heritage Library. BMC bioinformatics, 12, 1-12. https://doi.org/10.1186/1471-2105-12-187	North
Lambert et al. (2010a)	NORTH	2022	Male	Corrie, J. E., & Fordyce, R. E. (2022). A redescription and re-evaluation of Kekenodon onamata (Mammalia: Cetacea), a late-surviving archaeocete from the Late Oligocene of New Zealand. Zoological Journal of the Linnean Society, 196(4), 1637-1670. https://doi.org/10.1093/zoolinnean/zlac019	North
Lambert et al. (2010a)	NORTH	2011	Male	Dominici, S., Bartalini, M., Benvenuti, M., & Balestra, B. (2011). Large kings with small crowns: a Mediterranean Pleistocene whale barnacle. Bollettino della Società Paleontologica Italiana, 50(2), 2011. DOI: 10.4435/BSPI.2011.10	North
Lambert et al. (2010a)	NORTH	2021	Male	Paolucci, F., Fernández, M. S., Buono, M. R., & Cuitiño, J. I. (2021). ‘Aulophyseter’rionegrensis (Cetacea: Odontoceti: Physeteroidea) from the Miocene of Patagonia (Argentina): a reappraisal. Zoological Journal of the Linnean Society, 192(4), 1293-1322. https://doi.org/10.1093/zoolinnean/zlaa137	South
Lambert et al. (2010a)	NORTH	2022	Male	Collareta, A., Kindlimann, R., Baglioni, A., Landini, W., Sarti, G., Altamirano, A., ... & Bianucci, G. (2022). Dental Morphology, Palaeoecology and Palaeobiogeographic Significance of a New Species of Requiem Shark (Genus Carcharhinus) from the Lower Miocene of Peru (East Pisco Basin, Chilcatay Formation). Journal of Marine Science and Engineering, 10(10), 1466. https://doi.org/10.3390/jmse10101…	North
Lambert et al. (2010a)	NORTH	2020	Male	Collareta, A., Tejada Medina, L. M., Chacaltana Budiel, C. A., Landini, W., Altamirano Sierra, A. J., Urbina Schmitt, M., & Bianucci, G. (2020). A rhinopristiform sawfish (genus Pristis) from the middle Eocene (Lutetian) of southern Peru and its regional implications. https://doi.org/10.4267/2042/70759	North
Lambert et al. (2010a)	NORTH	2014	Male	Gol’din, P., & Startsev, D. (2014). Brandtocetus, a new genus of baleen whales (Cetacea, Cetotheriidae) from the late Miocene of Crimea, Ukraine. Journal of Vertebrate Paleontology, 34(2), 419-433. https://doi.org/10.1080/02724634.2013.799482	North
Lambert et al. (2010a)	NORTH	2014	Male	Racicot, R. A., & Rowe, T. (2014). Endocranial anatomy of a new fossil porpoise (Odontoceti, Phocoenidae) from the Pliocene San Diego Formation of California Endocranial Anatomy of a New Fossil Porpoise. Journal of Paleontology, 88(4), 652-663.	North
Lambert et al. (2010a)	NORTH	2021	Male	Viglino, M., Gaetán, C. M., Cuitiño, J. I., & Buono, M. R. (2021). First toothless platanistoid from the early Miocene of Patagonia: the golden age of diversification of the Odontoceti. Journal of Mammalian Evolution, 28(2), 337-358. https://doi.org/10.1007/s10914-020-09505-w	South
Lambert et al. (2010a)	NORTH	2016	Male	Page, R. D. (2016). Surfacing the deep data of taxonomy. ZooKeys, (550), 247. DOI: 10.3897/zookeys.550.9293	North
Lambert et al. (2010a)	NORTH	2017	Male	Tsai, C. H. (2017). A Miocene breeding ground of an extinct baleen whale (Cetacea: Mysticeti). PeerJ, 5, e3711. DOI: 10.7717/peerj.3711	North
Lambert et al. (2010a)	NORTH	2017	Male	Hocking, D. P., Marx, F. G., Park, T., Fitzgerald, E. M., & Evans, A. R. (2017). Reply to comment by Kienle et al. 2017. Proceedings of the Royal Society B: Biological Sciences, 284(1863), 20171836. https://doi.org/10.1098/rspb.2017.1836	North
Lambert et al. (2010a)	NORTH	2019	Male	Marx, F. G., Buono, M. R., Evans, A. R., Fordyce, R. E., Reguero, M., & Hocking, D. P. (2019). Gigantic mysticete predators roamed the Eocene Southern Ocean. Antarctic Science, 31(2), 98-104. https://doi.org/10.1017/S095410201800055X	North
Lambert et al. (2010a)	NORTH	2018	Male	Gol'din, P. (2018). New Paratethyan dwarf baleen whales mark the origin of cetotheres. PeerJ, 6, e5800. DOI: 10.7717/peerj.5800	North
Lambert et al. (2010a)	NORTH	2022	Male	Kimura, T., & Hasegawa, Y. (2022). A new physeteroid from the lower Miocene of Japan. Paleontological Research, 26(1), 87-101. https://doi.org/10.2517/PR200021	North
Lambert et al. (2010a)	NORTH	2022	Male	Bosselaers, M., & Munsterman, D. K. (2022). The discovery of a Balaenomorpha (Persufflatius renefraaijeni n. gen., n. sp.) from the upper Miocene of the Netherlands sheds new light on the cranial anatomy of archaic rorqual relatives. Geodiversitas, 44(30), 933-973. https://doi.org/10.5252/geodiversitas2022v44a30	North
Lambert et al. (2010a)	NORTH	2021	Male	Govender, R. (2021). Early Pliocene fossil cetaceans from hondeklip bay, namaqualand, South Africa. Historical Biology, 33(4), 574-593. https://doi.org/10.1080/08912963.2019.1650273	South
Lambert et al. (2010a)	NORTH	2011	Male	Fitzgerald, E. M. (2011). A fossil sperm whale (Cetacea, Physeteroidea) from the Pleistocene of Nauru, equatorial southwest Pacific. Journal of Vertebrate Paleontology, 31(4), 929-931. https://doi.org/10.1080/02724634.2011.579670	North
Lambert et al. (2010a)	NORTH	2021	Male	Churchill, M., & Baltz, C. (2021). Evolution of orbit size in toothed whales (Artiodactyla: Odontoceti). Journal of Anatomy, 239(6), 1419-1437. https://doi.org/10.1111/joa.13522	North
Lambert et al. (2010a)	NORTH	2011	Male	Pérez, L. M., Cione, A. L., Cozzuol, M., & Varela, A. N. (2011). A Sperm Whale (Cetacea: Physeteroidea) from the Paraná Formation (Late Miocene) of Entre Rís, Argentina. Environment and Taphonomy. Ameghiniana, 48(4), 648-654. https://doi.org/10.5710/AMGH.v48i3(425)	South
Lambert et al. (2010a)	NORTH	2016	Male	Gariboldi, K. (2016). A note on diatom stratigraphic markers in upper Miocene sediments of the Pisco Formation, Peru, and description of Delphineis urbinai sp. nov. Diatom Research, 31(3), 285-301. https://doi.org/10.1080/0269249X.2016.1220984	North
Lambert et al. (2010a)	NORTH	2019	Male	McClellan, P. H. (2019). Taxonomic punchlines: metadata in biology. Historical Biology, 33(3), 354-370. https://doi.org/10.1080/08912963.2019.1618293	North
Lambert et al. (2010a)	NORTH	2018	Male	Piazza, D. S., Agnolin, F. L., & Lucero, S. (2018). First record of a macroraptorial sperm whale (Cetacea, Physeteroidea) from the Miocene of Argentina. Revista Brasileira de Paleontologia,21(3): 276-280. DOI:10.4072/rbp.2018.3.09	South
Lambert et al. (2010a)	NORTH	2019	Male	Solis-Añorve, A., González-Barba, G., & Hernández-Rivera, R. (2019). Description of a new toothed mysticete from the Late Oligocene of San Juan de La Costa, BCS, México. Journal of South American Earth Sciences, 89, 337-346. https://doi.org/10.1016/j.jsames.2018.11.015	South
Lambert et al. (2010a)	NORTH	2018	Male	Gilbert, K. N., Ivany, L. C., & Uhen, M. D. (2018). Living fast and dying young: life history and ecology of a Neogene sperm whale. Journal of Vertebrate Paleontology, 38(2), e1439038. https://doi.org/10.1080/02724634.2018.1439038	North
Lambert et al. (2010a)	NORTH	2020	Male	Werth, A. J. (2020). Cetaceans as Exemplars of Evolution and Evolutionary Ecology: A Glossary. Oceans, 1(2), 56-76. https://doi.org/10.3390/oceans1020006	North
Lambert et al. (2010a)	NORTH	2013	Male	Gol’din, P. E., & Marareskul, V. A. (2013). Miocene Toothed Whales (Cetacea, Odontoceti) from the Dniester Valley: The First Record of Miocene Sperm Whales (Physeteroidea) from the Eastern Europe. Vestnik zoologii, 47(5): e-21–e-26. DOI 10.2478/vzoo-2013-0043	North
Lambert et al. (2010a)	NORTH	2021	Male	Paolucci, F., Buono, M. R., Fernández, M. S., & Cuitiño, J. (2021). Systematic revision of a Miocene sperm whale from Patagonia, Argentina, and the phylogenetic signal of tympano-periotic bones in Physeteroidea. Acta Palaeontologica Polonica, 66(1), 63-76. https://doi.org/10.4202/app.00763.2020	South
Lambert et al. (2010a)	NORTH	2018	Male	Gol'din, P., & Radović, P. (2018). A Middle Miocene baleen whale from Bele Vode in Belgrade, Serbia. Rivista Italiana di Paleontologia e Stratigrafia, 124(1), 127-138.	North
Lambert et al. (2010a)	NORTH	2017	Male	Reumer, J. W., Mens, T. H., & Post, K. (2017). New finds of giant raptorial sperm whale teeth (Cetacea, Physeteroidea) from the Westerschelde Estuary (province of Zeeland, the Netherlands). Deinsea, 17, 32-38.	North
Lambert et al. (2010a)	NORTH	2011	Male	Lambert, O. (2011). New discoveries of fossil toothed whales from Peru: our changing perspective of beaked whale and sperm whale evolution. In Climatic change, Biodiversity, Evolution: Natural History Museum and Scientific Research, Proceedings of the meeting: Quaderni del Museo di Storia Naturale di Livorno, 23, 13-27. DOI: 10.4457/musmed.2010.23.13	North
Lambert et al. (2010a)	NORTH	2013	Male	Toscano, A., Abad, M., Ruiz, F., Muñiz, F., Álvarez, G., García, E. X. M., & Caro, J. A. (2013). Nuevos restos de Scaldicetus (Cetacea, Odontoceti, Physeteridae) del Mioceno superior, sector occidental de la Cuenca del Guadalquivir (sur de España). Revista mexicana de ciencias geológicas, 30(2), 436-445.	North
Lambert et al. (2010a)	NORTH	2020	Male	Benites-Palomino, A., & Urbina, M. (2020). La hiperdiversificación de Physeteroidea (Cetacea: Mammalia) del Mioceno tardío en el Pacifico Sur, nuevos fósiles del área de Sacaco, Arequipa, Perú. Revista peruana de biología, 27(2), 261-266. http://dx.doi.org/10.15381/rpb.v27i2.16507	South
Lambert et al. (2010a)	NORTH	2021	Male	Muller, M. K. (2021). Comparative anatomy and functional morphology of the forelimb in cetaceans from New Zealand (Doctoral dissertation, University of Otago).	North
Lambert et al. (2010a)	NORTH	2020	Male	Witton, M. P. (2020). Life Through the Ages II: Twenty-first Century Visions of Prehistory. Indiana University Press.	North
Lambert et al. (2010a)	NORTH	2020	Male	Esperante, R., & Poma, O. (2020). Taphonomy and palaeopathology of two mysticete whales, upper Miocene Pisco Formation, Peru. Spanish Journal of Palaeontology, 30(1), 1-14. https://doi.org/10.7203/sjp.30.1.17198	North
Lambert et al. (2010a)	NORTH	2019	Male	Tanaka, Y., Ohara, M., & Kimura, T. (2019). A large fossil baleen whale from the Shikiya Formation (early middle Miocene) of Wakayama, Japan. Paleontological Research, 23(3), 199-207. https://doi.org/10.2517/2018PR020	North
Lambert et al. (2010a)	NORTH	2010	Male	Bianucci, G. (2010). Esplorazioni e nuove scoperte nel deserto del Perù: I cetacei fossili di Cerro Colorado e Cerro los Quesos. Quaderni del Museo di Storia Naturale di Livorno, 23, 3-12. DOI: 10.4457/musmed.2010.23.3	North
Lambert et al. (2010a)	NORTH	2019	Male	Sheehan, K. E. (2019). The Consequences of Canonicity for Cultural Representativeness; or, The Whale. (Master Thesis, Vanderbilt University).	North
Lambert et al. (2010a)	NORTH	2021	Male	Villaseca-Robertson, A., & Astudillo-Pombo, H. (2021). Introducción al estudio etnopaleontológico de la cultura popular peruana: Reporte preliminar de primeros casos. Biotempo, 18(2), 191-199. DOI:10.31381/biotempo.v18i2.4328	South
Lambert et al. (2010a)	NORTH	2013	Male	Laime, M. (2013). El registro fósil de mamíferos marinos del neógeno de la costa sur del Perú (mammalia: cetacea, pinnipedia, sirenia). I Simposio Internacional de Paleontología del Perú. Libro de resúmenes, 68.	South
Lambert et al. (2010a)	NORTH	2020	Male	Villaseca, A., Pickling, J., & Champi, N. (2020). Educative rol of paleontological Didactic Museum of Ocucaje, Ica, Peru. Biotempo, 17(1), 37-45. DOI: 10.31381/biotempo.v17i1.2990	South
Lambert et al. (2010a)	NORTH	2010	Male	Reumer, J. W. F., & Post, K. (2010). Classical Natural History: the importance of volunteers in collection management and research. Quaderni del museo di storia naturale di Livorno, 23, 23-29. DOI: 10.4457/musmed.2010.23.29	North
Lambert et al. (2019)	NORTH	2021	Male	Sander, P. M., Griebeler, E. M., Klein, N., Juarbe, J. V., Wintrich, T., Revell, L. J., & Schmitz, L. (2021). Early giant reveals faster evolution of large body size in ichthyosaurs than in cetaceans. Science, 374(6575), eabf5787. DOI: 10.1126/science.abf57	North
Lambert et al. (2019)	NORTH	2022	Male	Bianucci, G., & Collareta, A. (2022). An overview of the fossil record of cetaceans from the East Pisco Basin (Peru). Boll. Soc. PaleontoI. Ital, 61, 20. DOI:10.4435/BSPI.2022.04	North
Lambert et al. (2019)	NORTH	2022	Male	Salas-Gismondi, R., Ochoa, D., Jouve, S., Romero, P. E., Cardich, J., Perez, A., ... & Carré, M. (2022). Miocene fossils from the southeastern Pacific shed light on the last radiation of marine crocodylians. Proceedings of the Royal Society B, 289(1974), 20220380. https://doi.org/10.1098/rspb.2022.0380	South
Lambert et al. (2019)	NORTH	2021	Male	DeVries, T. J., Barron, J. A., Urbina-Schmitt, M., Ochoa, D., Esperante, R., & Snee, L. W. (2021). The Miocene stratigraphy of the Laberinto area (Río Ica Valley) and its bearing on the geological history of the East Pisco Basin (south-central Peru). Journal of South American Earth Sciences, 111, 103458. https://doi.org/10.1016/j.jsames.2021.103458	North
Lambert et al. (2019)	NORTH	2022	Male	Di Celma, C., Pierantoni, P. P., Volatili, T., Molli, G., Mazzoli, S., Sarti, G., ... & Bianucci, G. (2022). Towards deciphering the Cenozoic evolution of the East Pisco Basin (southern Peru). Journal of Maps, 1-16. https://doi.org/10.1080/17445647.2022.2072780	North
Lambert et al. (2019)	NORTH	2020	Male	Boessenecker, R. W., Churchill, M., Buchholtz, E. A., Beatty, B. L., & Geisler, J. H. (2020). Convergent evolution of swimming adaptations in modern whales revealed by a large macrophagous dolphin from the Oligocene of South Carolina. Current Biology, 30(16), 3267-3273. https://doi.org/10.1016/j.cub.2020.06.012	North
Lambert et al. (2019)	NORTH	2022	Male	Heritage, S., & Seiffert, E. R. (2022). Total evidence time-scaled phylogenetic and biogeographic models for the evolution of sea cows (Sirenia, Afrotheria). PeerJ, 10, e13886. DOI: 10.7717/peerj.13886	North
Lambert et al. (2019)	NORTH	2020	Male	Bianucci, G., de Muizon, C., Urbina, M., & Lambert, O. (2020). Extensive diversity and disparity of the Early Miocene platanistoids (Cetacea, Odontoceti) in the southeastern Pacific (Chilcatay Formation, Peru). Life, 10(3), 27. https://doi.org/10.3390/life10030027	North
Lambert et al. (2019)	NORTH	2021	Male	Malinverno, E., Bosio, G., Di Celma, C., Gariboldi, K., Gioncada, A., Pierantoni, P. P., ... & Bianucci, G. (2021). (Bio) stratigraphic overview and paleoclimatic-paleoceanographic implications of the middle-upper Eocene deposits from the Ica River Valley (East Pisco Basin, Peru). Palaeogeography, Palaeoclimatology, Palaeoecology, 578, 110567. https://doi.org/10.1016/j.palaeo.2021.110567	North
Lambert et al. (2019)	NORTH	2019	Male	Gingerich, P. D., Antar, M. S. M., & Zalmout, I. S. (2019). Aegicetus gehennae, a new late Eocene protocetid (Cetacea, Archaeoceti) from Wadi Al Hitan, Egypt, and the transition to tail-powered swimming in whales. PLoS One, 14(12), e0225391. https://doi.org/10.1371/journal.pone.0225391	North
Lambert et al. (2019)	NORTH	2019	Male	Coletti, G., Bosio, G., Collareta, A., Malinverno, E., Bracchi, V. A., Di Celma, C., ... & Bianucci, G. (2019). Biostratigraphic, evolutionary, and paleoenvironmental significance of the southernmost lepidocyclinids of the Pacific coast of South America (East Pisco Basin, southern Peru). Journal of South American Earth Sciences, 96, 102372. https://doi.org/10.1016/j.jsames.2019.102372	North
Lambert et al. (2019)	NORTH	2021	Male	Gohar, A. S., Antar, M. S., Boessenecker, R. W., Sabry, D. A., El-Sayed, S., Seiffert, E. R., ... & Sallam, H. M. (2021). A new protocetid whale offers clues to biogeography and feeding ecology in early cetacean evolution. Proceedings of the Royal Society B, 288(1957), 20211368. https://doi.org/10.1098/rspb.2021.1368	South
Lambert et al. (2019)	NORTH	2020	Male	Mayr, G., De Pietri, V. L., Love, L., Mannering, A. A., Bevitt, J. J., & Scofield, R. P. (2020). First complete wing of a stem group sphenisciform from the Paleocene of New Zealand sheds light on the evolution of the penguin flipper. Diversity, 12(2), 46. https://doi.org/10.3390/d12020046	North
Lambert et al. (2019)	NORTH	2021	Male	Springer, M. S., Guerrero-Juarez, C. F., Huelsmann, M., Collin, M. A., Danil, K., McGowen, M. R., ... & Gatesy, J. (2021). Genomic and anatomical comparisons of skin support independent adaptation to life in water by cetaceans and hippos. Current Biology, 31(10), 2124-2139. https://doi.org/10.1016/j.cub.2021.02.057	North
Lambert et al. (2019)	NORTH	2022	Male	Benites-Palomino, A., Valenzuela-Toro, A. M., Figueroa-Bravo, C., Varas-Malca, R. M., Nielsen, S. N., Gutstein, C. S., & Carrillo-Biceño, J. D. (2022). A new marine mammal assemblage from central Chile reveals the Pliocene survival of true seals in South America. Historical Biology, 34(11), 2205-2217. https://doi.org/10.1080/08912963.2021.2007528	North
Lambert et al. (2019)	NORTH	2021	Male	Hernandez Cisneros, A. E., & Velez‐Juarbe, J. (2021). Palaeobiogeography of the North Pacific toothed mysticetes (Cetacea, Aetiocetidae): a key to Oligocene cetacean distributional patterns. Palaeontology, 64(1), 51-61. https://doi.org/10.1111/pala.12507	South
Lambert et al. (2019)	NORTH	2021	Male	Davydenko, S., Shevchenko, T., Ryabokon, T., Tretiakov, R., & Gol’din, P. (2021). A giant Eocene whale from Ukraine uncovers early Cetacean adaptations to the fully aquatic life. Evolutionary Biology, 48(1), 67-80. https://doi.org/10.1007/s11692-020-09524-8	North
Lambert et al. (2019)	NORTH	2022	Male	Collareta, A., Kindlimann, R., Baglioni, A., Landini, W., Sarti, G., Altamirano, A., ... & Bianucci, G. (2022). Dental Morphology, Palaeoecology and Palaeobiogeographic Significance of a New Species of Requiem Shark (Genus Carcharhinus) from the Lower Miocene of Peru (East Pisco Basin, Chilcatay Formation). Journal of Marine Science and Engineering, 10(10), 1466. https://doi.org/10.3390/jmse10101…	North
Lambert et al. (2019)	NORTH	2020	Male	Collareta, A., Tejada Medina, L. M., Chacaltana Budiel, C. A., Landini, W., Altamirano Sierra, A. J., Urbina Schmitt, M., & Bianucci, G. (2020). A rhinopristiform sawfish (genus Pristis) from the middle Eocene (Lutetian) of southern Peru and its regional implications. https://doi.org/10.4267/2042/70759	North
Lambert et al. (2019)	NORTH	2019	Male	Buono, M. R., Fordyce, R. E., Marx, F. G., Fernández, M. S., & Reguero, M. A. (2019). Eocene Antarctica: a window into the earliest history of modern whales. Advances in Polar Science, 30(10.13679). DOI: 10.13679/j.advps.2019.0005	South
Lambert et al. (2019)	NORTH	2021	Male	Kassegne, K. E., Mourlam, M. J., Guinot, G., Amoudji, Y. Z., Martin, J. E., Togbe, K. A., ... & Hautier, L. (2021). First partial cranium of Togocetus from Kpogamé (Togo) and the protocetid diversity in the Togolese phosphate basin. In Annales de Paléontologie (Vol. 107, No. 2, p. 102488). Elsevier Masson.	South
Lambert et al. (2019)	NORTH	2020	Male	Vautrin, Q., Lihoreau, F., Sambou, B., Thiam, M., Martin, J. E., Tabuce, R., ... & Hautier, L. (2020). From limb to fin: an Eocene protocetid forelimb from Senegal sheds new light on the early locomotor evolution of cetaceans. Palaeontology, 63(1), 51-66. https://doi.org/10.1111/pala.12442	North
Lambert et al. (2019)	NORTH	2020	Male	Uhen, M. D., & Taylor, D. (2020). A basilosaurid archaeocete (Cetacea, Pelagiceti) from the Late Eocene of Oregon, USA. PeerJ, 8, e9809. DOI: 10.7717/peerj.9809	North
Lambert et al. (2019)	NORTH	2019	Male	Geisler, J. H. (2019). Whale evolution: dispersal by paddle or fluke. Current Biology, 29(8), R294-R296. https://doi.org/10.1016/j.cub.2019.03.005	North
Lambert et al. (2019)	NORTH	2020	Male	Gavazzi, L. M., Cooper, L. N., Fish, F. E., Hussain, S. T., & Thewissen, J. G. M. (2020). Carpal morphology and function in the earliest Cetaceans. Journal of Vertebrate Paleontology, 40(5), e1833019. https://doi.org/10.1080/02724634.2020.1833019	North
Lambert et al. (2019)	NORTH	2021	Male	Uhen, M. D., & Peredo, C. M. (2021). The first possible remingtonocetid stem whale from North America. Acta Palaeontologica Polonica, 66(1), 77-83. https://doi.org/10.4202/app.00799.2020	North
Lambert et al. (2019)	NORTH	2021	Male	Muller, M. K. (2021). Comparative anatomy and functional morphology of the forelimb in cetaceans from New Zealand (Doctoral dissertation, University of Otago).	North
Lambert et al. (2019)	NORTH	2021	Male	Hostos Olivera, L. L. (2021). Ecomorfología de la alimentación de la nutria marina Lontra felina (Molina, 1782)(Carnivora: Mustelidae). (Undergraduate Thesis. Universidad Peruana Cayetano Heredia)	South
Lambert et al. (2019)	NORTH	2022	Male	Bran, J. (2022). Reconstruyendo los cetáceos fósiles: Una perspectiva moderna. Revista Científica Multidisciplinaria de la Universidad de El Salvador-Revista Minerva, 5(1), 92-101.	South
Lambert et al. (2019)	NORTH	2020	Male	Villaseca, A., Pickling, J., & Champi, N. (2020). Educative rol of paleontological Didactic Museum of Ocucaje, Ica, Peru. Biotempo, 17(1), 37-45. DOI: 10.31381/biotempo.v17i1.2990	South
Lambert et al. (2014)	NORTH	2021	Male	Lloyd, G. T., & Slater, G. J. (2021). A total-group phylogenetic metatree for Cetacea and the importance of fossil data in diversification analyses. Systematic Biology, 70(5), 922-939. https://doi.org/10.1093/sysbio/syab002	North
Lambert et al. (2014)	NORTH	2020	Male	Bosio, G., Malinverno, E., Collareta, A., Di Celma, C., Gioncada, A., Parente, M., ... & Bianucci, G. (2020). Strontium Isotope Stratigraphy and the thermophilic fossil fauna from the middle Miocene of the East Pisco Basin (Peru). Journal of South American Earth Sciences, 97, 102399. https://doi.org/10.1016/j.jsames.2019.102399	North
Lambert et al. (2014)	NORTH	2020	Male	Coombs, E. J., Clavel, J., Park, T., Churchill, M., & Goswami, A. (2020). Wonky whales: the evolution of cranial asymmetry in cetaceans. BMC biology, 18(1), 1-24. https://doi.org/10.1186/s12915-020-00805-4	North
Lambert et al. (2014)	NORTH	2022	Male	Bianucci, G., & Collareta, A. (2022). An overview of the fossil record of cetaceans from the East Pisco Basin (Peru). Boll. Soc. PaleontoI. Ital, 61, 20. doi:10.4435/BSPI.2022.04	North
Lambert et al. (2014)	NORTH	2022	Male	Benites-Palomino, A., Velez-Juarbe, J., Altamirano-Sierra, A., Collareta, A., Carrillo-Briceño, J. D., & Urbina, M. (2022). Sperm whales (Physeteroidea) from the Pisco Formation, Peru, and their trophic role as fat sources for late Miocene sharks. Proceedings of the Royal Society B, 289(1977), 20220774. https://doi.org/10.1098/rspb.2022.0774	North
Lambert et al. (2014)	NORTH	2018	Male	Bianucci, G., Collareta, A., Bosio, G., Landini, W., Gariboldi, K., Gioncada, A., ... & Di Celma, C. (2018). Taphonomy and palaeoecology of the lower Miocene marine vertebrate assemblage of Ullujaya (Chilcatay Formation, East Pisco Basin, southern Peru). Palaeogeography, Palaeoclimatology, Palaeoecology, 511, 256-279. https://doi.org/10.1016/j.palaeo.2018.08.013	North
Lambert et al. (2014)	NORTH	2016	Male	Bianucci, G., Di Celma, C., Landini, W., Post, K., Tinelli, C., de Muizon, C., ... & Lambert, O. (2016). Distribution of fossil marine vertebrates in Cerro Colorado, the type locality of the giant raptorial sperm whale Livyatan melvillei (Miocene, Pisco Formation, Peru). Journal of Maps, 12(3), 543-557. https://doi.org/10.1080/17445647.2015.1048315	North
Lambert et al. (2014)	NORTH	2018	Male	Di Celma, C., Malinverno, E., Collareta, A., Bosio, G., Gariboldi, K., Lambert, O., ... & Bianucci, G. (2018). Facies analysis, stratigraphy and marine vertebrate assemblage of the lower Miocene Chilcatay Formation at Ullujaya (Pisco basin, Peru). Journal of Maps, 14(2), 257-268. https://doi.org/10.1080/17445647.2018.1456490	North
Lambert et al. (2014)	NORTH	2017	Male	Lambert, O., Bianucci, G., Urbina, M., & Geisler, J. H. (2017). A new inioid (Cetacea, Odontoceti, Delphinida) from the Miocene of Peru and the origin of modern dolphin and porpoise families. Zoological Journal of the Linnean Society, 179(4), 919-946. https://doi.org/10.1111/zoj.12479	North
Lambert et al. (2014)	NORTH	2018	Male	Churchill, M., Geisler, J. H., Beatty, B. L., & Goswami, A. (2018). Evolution of cranial telescoping in echolocating whales (Cetacea: Odontoceti). Evolution, 72(5), 1092-1108. https://doi.org/10.1111/evo.13480	North
Lambert et al. (2014)	NORTH	2016	Male	Bianucci, G., Di Celma, C., Collareta, A., Landini, W., Post, K., Tinelli, C., ... & Lambert, O. (2016). Fossil marine vertebrates of Cerro Los Quesos: Distribution of cetaceans, seals, crocodiles, seabirds, sharks, and bony fish in a late Miocene locality of the Pisco Basin, Peru. Journal of Maps, 12(5), 1037-1046.	North
Lambert et al. (2014)	NORTH	2019	Male	Landini, W., Collareta, A., Di Celma, C., Malinverno, E., Urbina, M., & Bianucci, G. (2019). The early Miocene elasmobranch assemblage from Zamaca (Chilcatay Formation, Peru). Journal of South American Earth Sciences, 91, 352-371. https://doi.org/10.1016/j.jsames.2018.08.004	North
Lambert et al. (2014)	NORTH	2021	Male	Viglino, M., Gaetán, M., Buono, M. R., Fordyce, R. E., & Park, T. (2021). Hearing from the ocean and into the river: the evolution of the inner ear of Platanistoidea (Cetacea: Odontoceti). Paleobiology, 47(4), 591-611. DOI: 10.1017/pab.2021.11	South
Lambert et al. (2014)	NORTH	2016	Male	Di Celma, C., Malinverno, E., Gariboldi, K., Gioncada, A., Rustichelli, A., Pierantoni, P. P., ... & Bianucci, G. (2016). Stratigraphic framework of the late Miocene to Pliocene Pisco Formation at Cerro Colorado (Ica Desert, Peru). Journal of Maps, 12(3), 515-529. https://doi.org/10.1080/17445647.2015.1047906	North
Lambert et al. (2014)	NORTH	2020	Male	Bianucci, G., de Muizon, C., Urbina, M., & Lambert, O. (2020). Extensive diversity and disparity of the Early Miocene platanistoids (Cetacea, Odontoceti) in the southeastern Pacific (Chilcatay Formation, Peru). Life, 10(3), 27. https://doi.org/10.3390/life10030027	North
Lambert et al. (2014)	NORTH	2018	Male	Lambert, O., de Muizon, C., Malinverno, E., Celma, C. D., Urbina, M., & Bianucci, G. (2018). A new odontocete (toothed cetacean) from the Early Miocene of Peru expands the morphological disparity of extinct heterodont dolphins. Journal of Systematic Palaeontology, 16(12), 981-1016. https://doi.org/10.1080/14772019.2017.1359689	North
Lambert et al. (2014)	NORTH	2015	Male	Tanaka, Y., & Fordyce, R. E. (2015). A new Oligo-Miocene dolphin from New Zealand: Otekaikea huata expands diversity of the early Platanistoidea. Palaeontologia electronica, 18(2), 1-71. https://doi.org/10.26879/518	North
Lambert et al. (2014)	NORTH	2017	Male	Marx, F. G., Lambert, O., & de Muizon, C. (2017). A new Miocene baleen whale from Peru deciphers the dawn of cetotheriids. Royal Society Open Science, 4(9), 170560. https://doi.org/10.1098/rsos.170560	North
Lambert et al. (2014)	NORTH	2018	Male	Coletti, G., Bosio, G., Collareta, A., Buckeridge, J., Consani, S., & El Kateb, A. (2018). Palaeoenvironmental analysis of the Miocene barnacle facies: case studies from Europe and South America. Geologica Carpathica, 69(6), 573-592. https://doi.org/10.1515/geoca-2018-0034	North
Lambert et al. (2014)	NORTH	2018	Male	Bianucci, G., Bosio, G., Malinverno, E., De Muizon, C., Villa, I. M., Urbina, M., & Lambert, O. (2018). A new large squalodelphinid (Cetacea, Odontoceti) from Peru sheds light on the Early Miocene platanistoid disparity and ecology. Royal Society Open Science, 5(4), 172302. https://doi.org/10.1098/rsos.172302	North
Lambert et al. (2014)	NORTH	2015	Male	Lambert, O., De Muizon, C., & Bianucci, G. (2015). A new archaic homodont toothed cetacean (Mammalia, Cetacea, Odontoceti) from the early Miocene of Peru. Geodiversitas, 37(1), 79-108. https://doi.org/10.5252/g2015n1a4	North
Lambert et al. (2014)	NORTH	2019	Male	Coletti, G., Bosio, G., Collareta, A., Malinverno, E., Bracchi, V. A., Di Celma, C., ... & Bianucci, G. (2019). Biostratigraphic, evolutionary, and paleoenvironmental significance of the southernmost lepidocyclinids of the Pacific coast of South America (East Pisco Basin, southern Peru). Journal of South American Earth Sciences, 96, 102372. https://doi.org/10.1016/j.jsames.2019.102372	North
Lambert et al. (2014)	NORTH	2017	Male	Tanaka, Y., & Fordyce, R. E. (2017). Awamokoa tokarahi, a new basal dolphin in the Platanistoidea (late Oligocene, New Zealand). Journal of Systematic Palaeontology, 15(5), 365-386. https://doi.org/10.1080/14772019.2016.1202339	North
Lambert et al. (2014)	NORTH	2022	Male	Bosio, G., Bianucci, G., Collareta, A., Landini, W., Urbina, M., & Di Celma, C. (2022). Ultrastructure, composition, and 87Sr/86Sr dating of shark teeth from lower Miocene sediments of southwestern Peru. Journal of South American Earth Sciences, 118, 103909. https://doi.org/10.1016/j.jsames.2022.103909	North
Lambert et al. (2014)	NORTH	2017	Male	Boessenecker, R. W., Ahmed, E., & Geisler, J. H. (2017). New records of the dolphin Albertocetus meffordorum (Odontoceti: Xenorophidae) from the lower Oligocene of South Carolina: encephalization, sensory anatomy, postcranial morphology, and ontogeny of early odontocetes. PLoS One, 12(11), e0186476. https://doi.org/10.1371/journal.pone.0186476	North
Lambert et al. (2014)	NORTH	2015	Male	Bianucci, G., Urbina, M., & Lambert, O. (2015). A new record of Notocetus vanbenedeni (Squalodelphinidae, Odontoceti, Cetacea) from the Early Miocene of Peru. Comptes Rendus Palevol, 14(1), 5-13. https://doi.org/10.1016/j.crpv.2014.08.003	North
Lambert et al. (2014)	NORTH	2022	Male	Aguirre-Fernández, G., Jost, J., & Hilfiker, S. (2022). First records of extinct kentriodontid and squalodelphinid dolphins from the Upper Marine Molasse (Burdigalian age) of Switzerland and a reappraisal of the Swiss cetacean fauna. PeerJ, 10, e13251. DOI: 10.7717/peerj.13251	North
Lambert et al. (2014)	NORTH	2016	Male	Toshiyuki, K. & Barnes, L. G. (2016). New Miocene fossil Allodelphinidae (Cetacea, Odontoceti, Platanistoidea) from the North Pacific Ocean. Bull. Gunma Mus. Natu. Hist, 20, 1-58.	North
Lambert et al. (2014)	NORTH	2016	Male	Boersma, A. T., & Pyenson, N. D. (2016). Arktocara yakataga, a new fossil odontocete (Mammalia, Cetacea) from the Oligocene of Alaska and the antiquity of Platanistoidea. PeerJ, 4, e2321. DOI: 10.7717/peerj.2321	North
Lambert et al. (2014)	NORTH	2020	Male	Benites-Palomino, A., Aguirre-Fernández, G., Moreno-Bernal, J. W., Vanegas, A., & Jaramillo, C. (2020). Miocene freshwater dolphins from La Venta, Huila, Colombia suggest independent invasions of riverine environments in tropical South America. Journal of Vertebrate Paleontology, 40(5), e1812078. https://doi.org/10.1080/02724634.2020.1812078	North
Lambert et al. (2014)	NORTH	2018	Male	Viglino, M., Buono, M. R., Gutstein, C., Cozzuol, M. A., & Cuitiño, J. I. (2018). A new dolphin from the early Miocene of Patagonia, Argentina: Insights into the evolution of Platanistoidea in the Southern Hemisphere. Acta Palaeontologica Polonica, 63(2): 261-277. https://doi.org/10.4202/app.00441.2017	South
Lambert et al. (2014)	NORTH	2017	Male	Berta, A. (2017). The rise of marine mammals: 50 million years of evolution. JHU Press.	North
Lambert et al. (2014)	NORTH	2019	Male	Viglino, M., Buono, M. R., Fordyce, R. E., Cuitiño, J. I., & Fitzgerald, E. M. (2019). Anatomy and phylogeny of the large shark-toothed dolphin Phoberodon arctirostris Cabrera, 1926 (Cetacea: Odontoceti) from the early Miocene of Patagonia (Argentina). Zoological Journal of the Linnean Society, 185(2), 511-542. https://doi.org/10.1093/zoolinnean/zly053	South
Lambert et al. (2014)	NORTH	2021	Male	Ichishima, H., Kawabe, S., & Sawamura, H. (2021). The so‐called foramen singulare in cetacean periotics is actually the superior vestibular area. The Anatomical Record, 304(8), 1792-1799. https://doi.org/10.1002/ar.24585	North
Lambert et al. (2014)	NORTH	2021	Male	Lambert, O., de Muizon, C., Varas-Malca, R. M., Urbina, M., & Bianucci, G. (2021). Eurhinodelphinids from the early Miocene of Peru: First unambiguous records of these hyper-longirostrine dolphins outside the North Atlantic realm. Rivista Italiana di Paleontologia e Stratigrafia, 127(1).	North
Lambert et al. (2014)	NORTH	2018	Male	Albright III, L. B., Sanders, A. E., & Geisler, J. H. (2018). An unexpectedly derived odontocete from the Ashley Formation (upper Rupelian) of South Carolina, USA. Journal of Vertebrate Paleontology, 38(4), 1-15. https://doi.org/10.1080/02724634.2018.1482555	North
Lambert et al. (2014)	NORTH	2022	Male	Collareta, A., Kindlimann, R., Baglioni, A., Landini, W., Sarti, G., Altamirano, A., ... & Bianucci, G. (2022). Dental Morphology, Palaeoecology and Palaeobiogeographic Significance of a New Species of Requiem Shark (Genus Carcharhinus) from the Lower Miocene of Peru (East Pisco Basin, Chilcatay Formation). Journal of Marine Science and Engineering, 10(10), 1466. https://doi.org/10.3390/jmse10101…	North
Lambert et al. (2014)	NORTH	2017	Male	Boersma, A. T., McCurry, M. R., & Pyenson, N. D. (2017). A new fossil dolphin Dilophodelphis fordycei provides insight into the evolution of supraorbital crests in Platanistoidea (Mammalia, Cetacea). Royal Society Open Science, 4(5), 170022. https://doi.org/10.1098/rsos.170022	North
Lambert et al. (2014)	NORTH	2022	Male	Boessenecker, R. W. (2022). Oligocene-Miocene marine mammals from Belgrade Quarry, North Carolina. Geobios, 74, 1-19. https://doi.org/10.1016/j.geobios.2022.08.002	North
Lambert et al. (2014)	NORTH	2022	Male	Viglino, M., Buono, M. R., Tanaka, Y., Cuitiño, J. I., & Fordyce, R. E. (2022). Unravelling the identity of the platanistoid Notocetus vanbenedeni Moreno, 1892 (Cetacea, Odontoceti) from the early Miocene of Patagonia (Argentina). Journal of Systematic Palaeontology, 20(1), 2082890. https://doi.org/10.1080/14772019.2022.2082890	South
Lambert et al. (2014)	NORTH	2017	Male	Godfrey, S. J., Barnes, L. G., & Lambert, O. (2017). The Early Miocene odontocete Araeodelphis natator Kellogg, 1957 (Cetacea; Platanistidae), from the Calvert Formation of Maryland, USA. Journal of Vertebrate Paleontology, 37(2), e1278607. https://doi.org/10.1080/02724634.2017.1278607	North
Lambert et al. (2014)	NORTH	2016	Male	Fitzgerald, E. M. (2016). A late Oligocene waipatiid dolphin (Odontoceti: Waipatiidae) from Victoria, Australia. Memoirs of Museum Victoria, 74, 117-136.	North
Lambert et al. (2014)	NORTH	2019	Male	Boessenecker, R. W. (2019). Problematic archaic whale Phococetus (Cetacea: Odontoceti) from the Lee Creek Mine, North Carolina, USA, with comments on geochronology of the Pungo River Formation. PalZ, 93(1), 93-103. https://doi.org/10.1007/s12542-018-0419-3	North
Lambert et al. (2014)	NORTH	2018	Male	Nelson, M. D., & Uhen, M. D. (2018). First occurrence of a squalodelphinid (Cetacea, Odontoceti) from the early Miocene of Washington State. Journal of Vertebrate Paleontology, 38(2), e1428197. https://doi.org/10.1080/02724634.2017.1428197	North
Lambert et al. (2014)	NORTH	2020	Male	Nelson, M. D., & Uhen, M. D. (2020). A new platanistoid, Perditicetus yaconensis gen. et sp. nov.(Cetacea, Odontoceti), from the Chattian–Aquitanian Nye Formation of Oregon. Journal of Systematic Palaeontology, 18(18), 1497-1517. https://doi.org/10.1080/14772019.2020.1783379	North
Lambert et al. (2014)	NORTH	2019	Male	Viglino, M. (2019). Sistemática, filogenia y paleobiología de Notocetus vanbenedeni del Mioceno temprano de Patagonia y la evolución de los Platanistoidea (Mammalia, Cetacea, Odontoceti) (Doctoral dissertation, Universidad de Buenos Aires).	South
Lambert et al. (2014)	NORTH	2022	Male	Carrasco Zúñiga, P. A. (2022). ¿ Existieron delfines de río en la costa peruana hace~ 6 millones de años? El hábitat del delfín Pliopontos littoralis del Mioceno tardío de la Formación Pisco, Arequipa, Perú. Bachelor Thesis. Universidad Peruana Cayetano Heredia.	South
Lambert et al. (2015b)	NORTH	2017	Male	Hocking, D. P., Marx, F. G., Park, T., Fitzgerald, E. M., & Evans, A. R. (2017). A behavioural framework for the evolution of feeding in predatory aquatic mammals. Proceedings of the Royal Society B: Biological Sciences, 284(1850), 20162750. https://doi.org/10.1098/rspb.2016.2750	North
Lambert et al. (2015b)	NORTH	2018	Male	Goldbogen, J. A., & Madsen, P. T. (2018). The evolution of foraging capacity and gigantism in cetaceans. Journal of Experimental Biology, 221(11), jeb166033. https://doi.org/10.1242/jeb.166033	North
Lambert et al. (2015b)	NORTH	2021	Male	Bosio, G., Collareta, A., Di Celma, C., Lambert, O., Marx, F. G., de Muizon, C., ... & Bianucci, G. (2021). Taphonomy of marine vertebrates of the Pisco Formation (Miocene, Peru): Insights into the origin of an outstanding Fossil-Lagerstätte. PLoS One, 16(7), e0254395. https://doi.org/10.1371/journal.pone.0254395	North
Lambert et al. (2015b)	NORTH	2021	Male	Sibert, E. C., & Rubin, L. D. (2021). An early Miocene extinction in pelagic sharks. Science, 372(6546), 1105-1107. Doi: 10.1126/science.aaz3549	North
Lambert et al. (2015b)	NORTH	2020	Male	Bosio, G., Malinverno, E., Collareta, A., Di Celma, C., Gioncada, A., Parente, M., ... & Bianucci, G. (2020). Strontium Isotope Stratigraphy and the thermophilic fossil fauna from the middle Miocene of the East Pisco Basin (Peru). Journal of South American Earth Sciences, 97, 102399. https://doi.org/10.1016/j.jsames.2019.102399	North
Lambert et al. (2015b)	NORTH	2017	Male	Collareta, A., Lambert, O., Landini, W., Di Celma, C., Malinverno, E., Varas-Malca, R., ... & Bianucci, G. (2017). Did the giant extinct shark Carcharocles megalodon target small prey? Bite marks on marine mammal remains from the late Miocene of Peru. Palaeogeography, Palaeoclimatology, Palaeoecology, 469, 84-91. https://doi.org/10.1016/j.palaeo.2017.01.001	North
Lambert et al. (2015b)	NORTH	2017	Male	Di Celma, C., Malinverno, E., Bosio, G., Collareta, A., Gariboldi, K., Gioncada, A., ... & Bianucci, G. (2017). Sequence stratigraphy and paleontology of the upper Miocene Pisco Formation along the western side of the lower Ica valley (Ica Desert, Peru). Rivista Italiana di Paleontologia e Stratigrafia, 123(2), 255-273.	North
Lambert et al. (2015b)	NORTH	2021	Male	Collareta, A., Lambert, O., Marx, F. G., de Muizon, C., Varas-Malca, R., Landini, W., ... & Bianucci, G. (2021). Vertebrate palaeoecology of the Pisco Formation (Miocene, Peru): glimpses into the ancient Humboldt Current ecosystem. Journal of Marine Science and Engineering, 9(11), 1188. https://doi.org/10.3390/jmse9111188	North
Lambert et al. (2015b)	NORTH	2018	Male	Bianucci, G., Collareta, A., Bosio, G., Landini, W., Gariboldi, K., Gioncada, A., ... & Di Celma, C. (2018). Taphonomy and palaeoecology of the lower Miocene marine vertebrate assemblage of Ullujaya (Chilcatay Formation, East Pisco Basin, southern Peru). Palaeogeography, Palaeoclimatology, Palaeoecology, 511, 256-279. https://doi.org/10.1016/j.palaeo.2018.08.013	North
Lambert et al. (2015b)	NORTH	2020	Male	Berta, A., & Lanzetti, A. (2020). Feeding in marine mammals: an integration of evolution and ecology through time. Palaeontologia Electronica, 23(2), 1-42. https://doi.org/10.26879/951	North
Lambert et al. (2015b)	NORTH	2021	Male	Bosio, G., Gioncada, A., Gariboldi, K., Bonaccorsi, E., Collareta, A., Pasero, M., ... & Bianucci, G. (2021). Mineralogical and geochemical characterization of fossil bones from a Miocene marine Konservat-Lagerstätte. Journal of South American Earth Sciences, 105, 102924. https://doi.org/10.1016/j.jsames.2020.102924	North
Lambert et al. (2015b)	NORTH	2018	Male	Di Celma, C., Malinverno, E., Bosio, G., Gariboldi, K., Collareta, A., Gioncada, A., ... & Bianucci, G. (2018). Intraformational unconformities as a record of late Miocene eustatic falls of sea level in the Pisco Formation (southern Peru). Journal of Maps, 14(2), 607-619. https://doi.org/10.1080/17445647.2018.1517701	North
Lambert et al. (2015b)	NORTH	2017	Male	Lambert, O., Bianucci, G., Urbina, M., & Geisler, J. H. (2017). A new inioid (Cetacea, Odontoceti, Delphinida) from the Miocene of Peru and the origin of modern dolphin and porpoise families. Zoological Journal of the Linnean Society, 179(4), 919-946. https://doi.org/10.1111/zoj.12479	North
Lambert et al. (2015b)	NORTH	2021	Male	Lambert, O., Collareta, A., Benites‐Palomino, A., Di Celma, C., De Muizon, C., Urbina, M., & Bianucci, G. (2021). A new small, mesorostrine inioid (Cetacea, Odontoceti, Delphinida) from four upper Miocene localities in the Pisco Basin, Peru. Papers in Palaeontology, 7(2), 1043-1064. https://doi.org/10.1002/spp2.1332	North
Lambert et al. (2015b)	NORTH	2021	Male	Collareta, A., Di Celma, C., Bosio, G., Pierantoni, P. P., Malinverno, E., Lambert, O., ... & Bianucci, G. (2021). Distribution and paleoenvironmental framework of middle Miocene marine vertebrates along the western side of the lower Ica Valley (East Pisco Basin, Peru). Journal of Maps, 17(2), 7-17. https://doi.org/10.1080/17445647.2020.1850535	North
Lambert et al. (2015b)	NORTH	2017	Male	Martínez-Cáceres, M., Lambert, O., & De Muizon, C. (2017). The anatomy and phylogenetic affinities of Cynthiacetus peruvianus, a large Dorudon-like basilosaurid (Cetacea, Mammalia) from the late Eocene of Peru. Geodiversitas, 39(1), 7-163. https://doi.org/10.5252/g2017n1a1	North
Lambert et al. (2015b)	NORTH	2016	Male	Gioncada, A., Collareta, A., Gariboldi, K., Lambert, O., Di Celma, C., Bonaccorsi, E., ... & Bianucci, G. (2016). Inside baleen: exceptional microstructure preservation in a late Miocene whale skeleton from Peru. Geology, 44(10), 839-842. https://doi.org/10.1130/G38216.1	North
Lambert et al. (2015b)	NORTH	2015	Male	Collareta, A., Landini, W., Lambert, O., Post, K., Tinelli, C., Di Celma, C., ... & Bianucci, G. (2015). Piscivory in a Miocene Cetotheriidae of Peru: first record of fossilized stomach content for an extinct baleen-bearing whale. The Science of Nature, 102, 1-12. https://doi.org/10.1007/s00114-015-1319-y	North
Lambert et al. (2015b)	NORTH	2019	Male	Di Celma, C., Pierantoni, P. P., Malinverno, E., Collareta, A., Lambert, O., Landini, W., ... & Bianucci, G. (2019). Allostratigraphy and paleontology of the lower Miocene Chilcatay Formation in the Zamaca area, East Pisco basin, southern Peru. Journal of Maps, 15(2), 393-405. https://doi.org/10.1080/17445647.2019.1604439	North
Lambert et al. (2015b)	NORTH	2016	Male	Bianucci, G., Di Celma, C., Urbina, M., & Lambert, O. (2016). New beaked whales from the late Miocene of Peru and evidence for convergent evolution in stem and crown Ziphiidae (Cetacea, Odontoceti). PeerJ, 4, e2479. DOI: 10.7717/peerj.2479	North
Lambert et al. (2015b)	NORTH	2016	Male	Bianucci, G., Di Celma, C., Collareta, A., Landini, W., Post, K., Tinelli, C., ... & Lambert, O. (2016). Fossil marine vertebrates of Cerro Los Quesos: Distribution of cetaceans, seals, crocodiles, seabirds, sharks, and bony fish in a late Miocene locality of the Pisco Basin, Peru. Journal of Maps, 12(5), 1037-1046. https://doi.org/10.1080/17445647.2015.1115785	North
Lambert et al. (2015b)	NORTH	2019	Male	Landini, W., Collareta, A., Di Celma, C., Malinverno, E., Urbina, M., & Bianucci, G. (2019). The early Miocene elasmobranch assemblage from Zamaca (Chilcatay Formation, Peru). Journal of South American Earth Sciences, 91, 352-371. https://doi.org/10.1016/j.jsames.2018.08.004	North
Lambert et al. (2015b)	NORTH	2018	Male	Gioncada, A., Gariboldi, K., Collareta, A., Celma, C. D., Bosio, G., Malinverno, E., ... & Bianucci, G. (2018). Looking for the key to preservation of fossil marine vertebrates in the Pisco Formation of Peru: new insights from a small dolphin skeleton. Andean Geology, 45(3), 379-398. http://dx.doi.org/10.5027/andgeoV45n3-3122	North
Lambert et al. (2015b)	NORTH	2020	Male	Bianucci, G., de Muizon, C., Urbina, M., & Lambert, O. (2020). Extensive diversity and disparity of the Early Miocene platanistoids (Cetacea, Odontoceti) in the southeastern Pacific (Chilcatay Formation, Peru). Life, 10(3), 27. https://doi.org/10.3390/life10030027	North
Lambert et al. (2015b)	NORTH	2017	Male	Landini, W., Altamirano-Sierra, A., Collareta, A., Di Celma, C., Urbina, M., & Bianucci, G. (2017). The late Miocene elasmobranch assemblage from Cerro Colorado (Pisco Formation, Peru). Journal of South American Earth Sciences, 73, 168-190. https://doi.org/10.1016/j.jsames.2016.12.010	North
Lambert et al. (2015b)	NORTH	2017	Male	Malinverno, E., Bosio, G., Di Celma, C., Gariboldi, K., Gioncada, A., Pierantoni, P. P., ... & Bianucci, G. (2021). (Bio) stratigraphic overview and paleoclimatic-paleoceanographic implications of the middle-upper Eocene deposits from the Ica River Valley (East Pisco Basin, Peru). Palaeogeography, Palaeoclimatology, Palaeoecology, 578, 110567. https://doi.org/10.1016/j.palaeo.2021.110567	North
Lambert et al. (2015b)	NORTH	2020	Male	Lambert, O., de Muizon, C., Urbina, M., & Bianucci, G. (2020). A new longirostrine sperm whale (Cetacea, Physeteroidea) from the lower Miocene of the Pisco Basin (southern coast of Peru). Journal of Systematic Palaeontology, 18(20), 1707-1742. https://doi.org/10.1080/14772019.2020.1805520	North
Lambert et al. (2015b)	NORTH	2018	Male	Gioncada, A., Petrini, R., Bosio, G., Gariboldi, K., Collareta, A., Malinverno, E., ... & Bianucci, G. (2018). Insights into the diagenetic environment of fossil marine vertebrates of the Pisco Formation (late Miocene, Peru) from mineralogical and Sr-isotope data. Journal of South American Earth Sciences, 81, 141-152. https://doi.org/10.1016/j.jsames.2017.11.014	North
Lambert et al. (2015b)	NORTH	2017	Male	Landini, W., Collareta, A., Pesci, F., Di Celma, C., Urbina, M., & Bianucci, G. (2017). A secondary nursery area for the copper shark Carcharhinus brachyurus from the late Miocene of Peru. Journal of South American Earth Sciences, 78, 164-174. https://doi.org/10.1016/j.jsames.2017.07.003	North
Lambert et al. (2015b)	NORTH	2016	Male	Di Celma, C., Malinverno, E., Cantalamessa, G., Gioncada, A., Bosio, G., Villa, I. M., ... & Bianucci, G. (2016). Stratigraphic framework of the late Miocene Pisco Formation at Cerro Los Quesos (Ica Desert, Peru). Journal of Maps, 12(5), 1020-1028. https://doi.org/10.1080/17445647.2015.1115783	North
Lambert et al. (2015b)	NORTH	2021	Male	Benites‐Palomino, A., Vélez‐Juarbe, J., Collareta, A., Ochoa, D., Altamirano, A., Carré, M., ... & Salas‐Gismondi, R. (2021). Nasal compartmentalization in Kogiidae (Cetacea, Physeteroidea): insights from a new late Miocene dwarf sperm whale from the Pisco Formation. Papers in Palaeontology, 7(3), 1507-1524. https://doi.org/10.1002/spp2.1351	South
Lambert et al. (2015b)	NORTH	2019	Male	Voss, M., Antar, M. S. M., Zalmout, I. S., & Gingerich, P. D. (2019). Stomach contents of the archaeocete Basilosaurus isis: apex predator in oceans of the late Eocene. PLoS One, 14(1), e0209021. https://doi.org/10.1371/journal.pone.0209021	North
Lambert et al. (2015b)	NORTH	2017	Male	Collareta, A., Lambert, O., de Muizon, C., Urbina, M., & Bianucci, G. (2017). Koristocetus pescei gen. et sp. nov., a diminutive sperm whale (Cetacea: Odontoceti: Kogiidae) from the late Miocene of Peru. Fossil Record, 20(2), 259-278. https://doi.org/10.5194/fr-20-259-2017	North
Lambert et al. (2015b)	NORTH	2020	Male	Dominici, S., Danise, S., Cau, S., & Freschi, A. (2020). The awkward record of fossil whales. Earth-Science Reviews, 205, 103057. https://doi.org/10.1016/j.earscirev.2019.103057	North
Lambert et al. (2015b)	NORTH	2021	Male	Ochoa, D., Salas-Gismondi, R., DeVries, T. J., Baby, P., de Muizon, C., Altamirano, A., ... & Carré, M. (2021). Late Neogene evolution of the Peruvian margin and its ecosystems: a synthesis from the Sacaco record. International Journal of Earth Sciences, 110, 995-1025. https://doi.org/10.1007/s00531-021-02003-1	South
Lambert et al. (2015b)	NORTH	2022	Male	Bianucci, G., & Collareta, A. (2022). An overview of the fossil record of cetaceans from the East Pisco Basin (Peru). Boll. Soc. PaleontoI. Ital, 61, 20. doi:10.4435/BSPI.2022.04	North
Lambert et al. (2015b)	NORTH	2021	Male	Oyanadel-Urbina, P., De Gracia, C., Carrillo-Briceño, J. D., Nielsen, S. N., Flores, H., Casteletto, V., ... & Villafaña, J. A. (2021). Neogene Bony Fishes from the Bahía Inglesa Formation, Northern Chile. Ameghiniana, 58(4), 345-368. https://doi.org/10.5710/AMGH.26.05.2021.3375	South
Lambert et al. (2015b)	NORTH	2018	Male	Ramassamy, B., Lambert, O., Collareta, A., Urbina, M., & Bianucci, G. (2018). Description of the skeleton of the fossil beaked whale Messapicetus gregarius: searching potential proxies for deep-diving abilities. Fossil Record, 21(1), 11-32. https://doi.org/10.5194/fr-21-11-2018	North
Lambert et al. (2015b)	NORTH	2017	Male	Tanaka, Y., Abella, J., Aguirre-Fernández, G., Gregori, M., & Fordyce, R. E. (2017). A new tropical Oligocene dolphin from Montañita/Olón, Santa Elena, Ecuador. PloS one, 12(12), e0188380. https://doi.org/10.1371/journal.pone.0188380	North
Lambert et al. (2015b)	NORTH	2020	Male	Kimura, T., & Hasegawa, Y. (2020). Norisdelphis annakaensis, a new Miocene delphinid from Japan. Journal of Vertebrate Paleontology, 40(1), e1762628. https://doi.org/10.1080/02724634.2020.1762628	North
Lambert et al. (2015b)	NORTH	2015	Male	Stucchi, M., Varas-Malca, R. M., & Urbina-Schmitt, M. (2015). New Miocene sulid birds from Peru and considerations on their Neogene fossil record in the Eastern Pacific Ocean. Acta Palaeontologica Polonica, 61(2), 417-427. https://doi.org/10.4202/app.00170.2015	South
Lambert et al. (2015b)	NORTH	2021	Male	Kawatani, A., & Kohno, N. (2021). The oldest fossil record of the extant genus Berardius (Odontoceti, Ziphiidae) from the Middle to Late Miocene boundary of the western North Pacific. Royal Society open science, 8(3), 201152. https://doi.org/10.1098/rsos.201152	North
Lambert et al. (2015b)	NORTH	2017	Male	Berta, A. (2017). The rise of marine mammals: 50 million years of evolution. JHU Press.	North
Lambert et al. (2015b)	NORTH	2016	Male	Bianucci, G., Collareta, A., Post, K., Varola, A., & Lambert, O. (2016). A new record of Messapicetus from the Pietra leccese (Late Miocene, Southern Italy): antitropical distribution in a fossil beaked whale (Cetacea, Ziphiidae). Rivista Italiana di Paleontologia e Stratigrafia (Research In Paleontology and Stratigraphy), 122(1).	North
Lambert et al. (2015b)	NORTH	2017	Male	Aguirre-Fernández, G., Mennecart, B., Sánchez-Villagra, M. R., Sánchez, R., & Costeur, L. (2017). A dolphin fossil ear bone from the northern Neotropics–insights into habitat transitions in iniid evolution. Journal of Vertebrate Paleontology, 37(3), e1315817. https://doi.org/10.1080/02724634.2017.1315817	North
Lambert et al. (2015b)	NORTH	2022	Male	Collareta, A., Kindlimann, R., Baglioni, A., Landini, W., Sarti, G., Altamirano, A., ... & Bianucci, G. (2022). Dental Morphology, Palaeoecology and Palaeobiogeographic Significance of a New Species of Requiem Shark (Genus Carcharhinus) from the Lower Miocene of Peru (East Pisco Basin, Chilcatay Formation). Journal of Marine Science and Engineering, 10(10), 1466. https://doi.org/10.3390/jmse10101…	North
Lambert et al. (2015b)	NORTH	2016	Male	Rustichelli, A., Di Celma, C., Tondi, E., & Bianucci, G. (2016). Deformation within the Pisco basin sedimentary record (southern Peru): Stratabound orthogonal vein sets and their impact on fault development. Journal of South American Earth Sciences, 65, 79-100. https://doi.org/10.1016/j.jsames.2015.11.002	North
Lambert et al. (2015b)	NORTH	2020	Male	Collareta, A., Tejada Medina, L. M., Chacaltana Budiel, C. A., Landini, W., Altamirano Sierra, A. J., Urbina Schmitt, M., & Bianucci, G. (2020). A rhinopristiform sawfish (genus Pristis) from the middle Eocene (Lutetian) of southern Peru and its regional implications. https://doi.org/10.4267/2042/70759	North
Lambert et al. (2015b)	NORTH	2016	Male	Ramassamy, B. (2016). Description of a new long-snouted beaked whale from the Late Miocene of Denmark: evolution of suction feeding and sexual dimorphism in the Ziphiidae (Cetacea: Odontoceti). Zoological Journal of the Linnean Society, 178(2), 381-409. https://doi.org/10.1111/zoj.12418	North
Lambert et al. (2015b)	NORTH	2021	Male	Smith, K. J., Mead, J. G., & Peterson, M. J. (2021). Specimens of opportunity provide vital information for research and conservation regarding elusive whale species. Environmental Conservation, 48(2), 84-92. https://doi.org/10.1017/S0376892920000521	North
Lambert et al. (2015b)	NORTH	2019	Male	Bianucci, G., Llàcer, S., Cardona, J. Q., Collareta, A., & Florit, A. R. (2019). A new beaked whale record from the upper Miocene of Menorca, Balearic Islands, based on CT-scan analysis of limestone slabs. Acta Palaeontologica Polonica, 64(2). https://doi.org/10.4202/app.00593.2019	North
Lambert et al. (2015b)	NORTH	2017	Male	Ichishima, H., Augustin, A. H., Toyofuku, T., & Kitazato, H. (2017). A new species of Africanacetus (Odontoceti: Ziphiidae) found on the deep ocean floor off the coast of Brazil. Deep Sea Research Part II: Topical Studies in Oceanography, 146, 68-81. https://doi.org/10.1016/j.dsr2.2016.12.002	North
Lambert et al. (2015b)	NORTH	2022	Male	Kawatani, A. (2022). The Emergence of Extant Deep-diving Whales in the Miocene of the Western North Pacific. Doctoral dissertation. University of Tsukuba	North
Lambert et al. (2015b)	NORTH	2021	Male	Muller, M. K. (2021). Comparative anatomy and functional morphology of the forelimb in cetaceans from New Zealand (Doctoral dissertation, University of Otago).	North
Lambert et al. (2015b)	NORTH	2019	Male	Ramassamy, B., & Lauridsen, H. (2019). A new specimen of Ziphiidae (Cetacea, Odontoceti) from the late Miocene of Denmark with morphological evidence for suction feeding behaviour. Royal Society Open Science, 6(10), 191347. https://doi.org/10.1098/rsos.191347	North
Lambert et al. (2015b)	NORTH	2019	Male	Tanaka, Y., Watanabe, M., & Kimura, M. (2019). Crown beaked whale fossils from the Chepotsunai Formation (latest Miocene) of Tomamae Town, Hokkaido, Japan. Palaeontologia Electronica, 22(2), 31. DOI: 10.26879/897	North
Lambert et al. (2015b)	NORTH	2016	Male	Duarte, J. M. M. (2016). Function, sexual dimorphism and intraspecific variation of the bizarre rostral structures of the extinct beaked whale, Globicetus hiberus (Master's thesis, Universidade de Évora).	North
Lambert et al. (2015b)	NORTH	2016	Male	Chacaltana Budiel, C. A., Valdivia Vera, W., Altamirano Sierra, A. J., Collareta, A., Landini, W., Urbina Schmitt, M., & Bianucci, G. (2016). Nuevo espécimen de Carcharodon hastalis (Lamniformes Lamnidae) en sedimentitas de la Formación Pisco: evidencias de su paleoecología trófica. Congreso Peruano de Geología, 18. Resúmenes	South
Lambert et al. (2017a)	NORTH	2020	Male	McGowen, M. R., Tsagkogeorga, G., Álvarez-Carretero, S., Dos Reis, M., Struebig, M., Deaville, R., ... & Rossiter, S. J. (2020). Phylogenomic resolution of the cetacean tree of life using target sequence capture. Systematic Biology, 69(3), 479-501.	North
Lambert et al. (2017a)	NORTH	2018	Male	Goldbogen, J. A., & Madsen, P. T. (2018). The evolution of foraging capacity and gigantism in cetaceans. Journal of Experimental Biology, 221(11), jeb166033.	North
Lambert et al. (2017a)	NORTH	2019	Male	Springer, M. S., Foley, N. M., Brady, P. L., Gatesy, J., & Murphy, W. J. (2019). Evolutionary models for the diversification of placental mammals across the KPg boundary. Frontiers in Genetics, 10, 1241. https://doi.org/10.3389/fgene.2019.01241	North
Lambert et al. (2017a)	NORTH	2018	Male	Fordyce, R. E., & Marx, F. G. (2018). Gigantism precedes filter feeding in baleen whale evolution. Current Biology, 28(10), 1670-1676. https://doi.org/10.1016/j.cub.2018.04.027	North
Lambert et al. (2017a)	NORTH	2019	Male	Zurano, J. P., Magalhães, F. M., Asato, A. E., Silva, G., Bidau, C. J., Mesquita, D. O., & Costa, G. C. (2019). Cetartiodactyla: updating a time-calibrated molecular phylogeny. Molecular phylogenetics and evolution, 133, 256-262. https://doi.org/10.1016/j.ympev.2018.12.015	South
Lambert et al. (2017a)	NORTH	2021	Male	Lloyd, G. T., & Slater, G. J. (2021). A total-group phylogenetic metatree for Cetacea and the importance of fossil data in diversification analyses. Systematic Biology, 70(5), 922-939. https://doi.org/10.1093/sysbio/syab002	North
Lambert et al. (2017a)	NORTH	2018	Male	Bianucci, G., Collareta, A., Bosio, G., Landini, W., Gariboldi, K., Gioncada, A., ... & Di Celma, C. (2018). Taphonomy and palaeoecology of the lower Miocene marine vertebrate assemblage of Ullujaya (Chilcatay Formation, East Pisco Basin, southern Peru). Palaeogeography, Palaeoclimatology, Palaeoecology, 511, 256-279. https://doi.org/10.1016/j.palaeo.2018.08.013	North
Lambert et al. (2017a)	NORTH	2022	Male	Coombs, E. J., Felice, R. N., Clavel, J., Park, T., Bennion, R. F., Churchill, M., ... & Goswami, A. (2022). The tempo of cetacean cranial evolution. Current Biology, 32(10), 2233-2247.	North
Lambert et al. (2017a)	NORTH	2019	Male	Lambert, O., Bianucci, G., Salas-Gismondi, R., Di Celma, C., Steurbaut, E., Urbina, M., & de Muizon, C. (2019). An amphibious whale from the middle Eocene of Peru reveals early South Pacific dispersal of quadrupedal cetaceans. Current Biology, 29(8), 1352-1359.	North
Lambert et al. (2017a)	NORTH	2018	Male	Peredo, C. M., Pyenson, N. D., Marshall, C. D., & Uhen, M. D. (2018). Tooth loss precedes the origin of baleen in whales. Current Biology, 28(24), 3992-4000. https://doi.org/10.1016/j.cub.2018.10.047	North
Lambert et al. (2017a)	NORTH	2017	Male	Pyenson, N. D. (2017). The ecological rise of whales chronicled by the fossil record. Current Biology, 27(11), R558-R564.	North
Lambert et al. (2017a)	NORTH	2018	Male	Churchill, M., Geisler, J. H., Beatty, B. L., & Goswami, A. (2018). Evolution of cranial telescoping in echolocating whales (Cetacea: Odontoceti). Evolution, 72(5), 1092-1108.	North
Lambert et al. (2017a)	NORTH	2019	Male	Di Celma, C., Pierantoni, P. P., Malinverno, E., Collareta, A., Lambert, O., Landini, W., ... & Bianucci, G. (2019). Allostratigraphy and paleontology of the lower Miocene Chilcatay Formation in the Zamaca area, East Pisco basin, southern Peru. Journal of Maps, 15(2), 393-405.	North
Lambert et al. (2017a)	NORTH	2019	Male	Landini, W., Collareta, A., Di Celma, C., Malinverno, E., Urbina, M., & Bianucci, G. (2019). The early Miocene elasmobranch assemblage from Zamaca (Chilcatay Formation, Peru). Journal of South American Earth Sciences, 91, 352-371.	North
Lambert et al. (2017a)	NORTH	2019	Male	De Muizon, C., Bianucci, G., Martínez-Cáceres, M., & Lambert, O. (2019). Mystacodon selenensis, the earliest known toothed mysticete (Cetacea, Mammalia) from the late Eocene of Peru: anatomy, phylogeny, and feeding adaptations. Geodiversitas, 41(1), 401-499.	North
Lambert et al. (2017a)	NORTH	2020	Male	Castiglione, S., Serio, C., Mondanaro, A., Melchionna, M., Carotenuto, F., Di Febbraro, M., ... & Raia, P. (2020). Ancestral state estimation with phylogenetic ridge regression. Evolutionary Biology, 47(3), 220-232.	North
Lambert et al. (2017a)	NORTH	2022	Male	Ekdale, E. G., & Deméré, T. A. (2022). Neurovascular evidence for a co-occurrence of teeth and baleen in an Oligocene mysticete and the transition to filter-feeding in baleen whales. Zoological Journal of the Linnean Society, 194(2), 395-415.	North
Lambert et al. (2017a)	NORTH	2022	Male	Di Celma, C., Pierantoni, P. P., Volatili, T., Molli, G., Mazzoli, S., Sarti, G., ... & Bianucci, G. (2022). Towards deciphering the Cenozoic evolution of the East Pisco Basin (southern Peru). Journal of Maps, 1-16.	North
Lambert et al. (2017a)	NORTH	2019	Male	Roston, R. A., & Roth, V. L. (2019). Cetacean skull telescoping brings evolution of cranial sutures into focus. The Anatomical Record, 302(7), 1055-1073.	North
Lambert et al. (2017a)	NORTH	2020	Male	Bianucci, G., de Muizon, C., Urbina, M., & Lambert, O. (2020). Extensive diversity and disparity of the Early Miocene platanistoids (Cetacea, Odontoceti) in the southeastern Pacific (Chilcatay Formation, Peru). Life, 10(3), 27.	North
Lambert et al. (2017a)	NORTH	2017	Male	Hocking, D. P., Marx, F. G., Fitzgerald, E. M., & Evans, A. R. (2017). Ancient whales did not filter feed with their teeth. Biology Letters, 13(8), 20170348.	North
Lambert et al. (2017a)	NORTH	2022	Male	Castiglione, S., Serio, C., Mondanaro, A., Melchionna, M., & Raia, P. (2022). Fast production of large, time‐calibrated, informal supertrees with tree. merger (Vol. 65, No. 1, p. e12588).	North
Lambert et al. (2017a)	NORTH	2022	Male	Tanaka, Y. (2022). Rostrum morphology and feeding strategy of the baleen whale indicate that right whales and pygmy right whales became skimmers independently. Royal Society Open Science, 9(11), 221353.	North
Lambert et al. (2017a)	NORTH	2021	Male	Malinverno, E., Bosio, G., Di Celma, C., Gariboldi, K., Gioncada, A., Pierantoni, P. P., ... & Bianucci, G. (2021). (Bio) stratigraphic overview and paleoclimatic-paleoceanographic implications of the middle-upper Eocene deposits from the Ica River Valley (East Pisco Basin, Peru). Palaeogeography, Palaeoclimatology, Palaeoecology, 578, 110567.	North
Lambert et al. (2017a)	NORTH	2019	Male	Vermeij, G. J., Banker, R., Capece, L. R., Hernandez, E. S., Salley, S. O., Padilla Vriesman, V., & Wortham, B. E. (2019). The coastal North Pacific: Origins and history of a dominant marine biota. Journal of Biogeography, 46(1), 1-18.	North
Lambert et al. (2017a)	NORTH	2018	Male	Springer, M. S., & Gatesy, J. (2018). Evolution of the MC5R gene in placental mammals with evidence for its inactivation in multiple lineages that lack sebaceous glands. Molecular phylogenetics and evolution, 120, 364-374.	North
Lambert et al. (2017a)	NORTH	2019	Male	Marx, F. G., Fitzgerald, E. M., & Fordyce, R. E. (2019). Like phoenix from the ashes: How modern baleen whales arose from a fossil “dark age”. Acta Palaeontologica Polonica, 64(2).	North
Lambert et al. (2017a)	NORTH	2018	Male	Werth, A. J., Potvin, J., Shadwick, R. E., Jensen, M. M., Cade, D. E., & Goldbogen, J. A. (2018). Filtration area scaling and evolution in mysticetes: trophic niche partitioning and the curious cases of sei and pygmy right whales. Biological Journal of the Linnean Society, 125(2), 264-279.	North
Lambert et al. (2017a)	NORTH	2019	Male	Coletti, G., Bosio, G., Collareta, A., Malinverno, E., Bracchi, V. A., Di Celma, C., ... & Bianucci, G. (2019). Biostratigraphic, evolutionary, and paleoenvironmental significance of the southernmost lepidocyclinids of the Pacific coast of South America (East Pisco Basin, southern Peru). Journal of South American Earth Sciences, 96, 102372.	North
Lambert et al. (2017a)	NORTH	2022	Male	Gatesy, J., Ekdale, E. G., Deméré, T. A., Lanzetti, A., Randall, J., Berta, A., ... & McGowen, M. R. (2022). Anatomical, ontogenetic, and genomic homologies guide reconstructions of the teeth-to-baleen transition in mysticete whales. Journal of Mammalian Evolution, 29(4), 891-930.	North
Lambert et al. (2017a)	NORTH	2021	Male	Guo, W., Sun, D., Cao, Y., Xiao, L., Huang, X., Ren, W., ... & Yang, G. (2021). Extensive interspecific gene flow shaped complex evolutionary history and underestimated species diversity in rapidly radiated dolphins. Journal of Mammalian Evolution, 1-15.	North
Lambert et al. (2017a)	NORTH	2022	Male	Bianucci, G., & Collareta, A. (2022). An overview of the fossil record of cetaceans from the East Pisco Basin (Peru). Boll. Soc. PaleontoI. Ital, 61, 20.	North
Lambert et al. (2017a)	NORTH	2017	Male	Gatesy, J., & Springer, M. S. (2017). Phylogenomic red flags: Homology errors and zombie lineages in the evolutionary diversification of placental mammals. Proceedings of the National Academy of Sciences, 114(45), E9431-E9432.	North
Lambert et al. (2017a)	NORTH	2022	Male	Gingerich, P. D., Amane, A., & Zouhri, S. (2022). Skull and partial skeleton of a new pachycetine genus (Cetacea, Basilosauridae) from the Aridal Formation, Bartonian middle Eocene, of southwestern Morocco. Plos one, 17(10), e0276110.	North
Lambert et al. (2017a)	NORTH	2022	Male	Benites-Palomino, A., Valenzuela-Toro, A. M., Figueroa-Bravo, C., Varas-Malca, R. M., Nielsen, S. N., Gutstein, C. S., & Carrillo-Biceño, J. D. (2022). A new marine mammal assemblage from central Chile reveals the Pliocene survival of true seals in South America. Historical Biology, 34(11), 2205-2217. https://doi.org/10.1080/08912963.2021.2007528	North
Lambert et al. (2017a)	NORTH	2018	Male	Peredo, C. M., & Pyenson, N. D. (2018). Salishicetus meadi, a new aetiocetid from the late Oligocene of Washington State and implications for feeding transitions in early mysticete evolution. Royal Society Open Science, 5(4), 172336.	North
Lambert et al. (2017a)	NORTH	2018	Male	Tsai, C. H., & Fordyce, R. E. (2018). A new archaic baleen whale Toipahautea waitaki (early Late Oligocene, New Zealand) and the origins of crown Mysticeti. Royal Society Open Science, 5(4), 172453.	North
Lambert et al. (2017a)	NORTH	2021	Male	Hernandez Cisneros, A. E., & Velez‐Juarbe, J. (2021). Palaeobiogeography of the North Pacific toothed mysticetes (Cetacea, Aetiocetidae): a key to Oligocene cetacean distributional patterns. Palaeontology, 64(1), 51-61.	South
Lambert et al. (2017a)	NORTH	2022	Male	Corrie, J. E., & Fordyce, R. E. (2022). A redescription and re-evaluation of Kekenodon onamata (Mammalia: Cetacea), a late-surviving archaeocete from the Late Oligocene of New Zealand. Zoological Journal of the Linnean Society, 196(4), 1637-1670.	North
Lambert et al. (2017a)	NORTH	2021	Male	Davydenko, S., Shevchenko, T., Ryabokon, T., Tretiakov, R., & Gol’din, P. (2021). A giant Eocene whale from Ukraine uncovers early Cetacean adaptations to the fully aquatic life. Evolutionary Biology, 48(1), 67-80.	North
Lambert et al. (2017a)	NORTH	2020	Male	Collareta, A., Tejada Medina, L. M., Chacaltana Budiel, C. A., Landini, W., Altamirano Sierra, A. J., Urbina Schmitt, M., & Bianucci, G. (2020). A rhinopristiform sawfish (genus Pristis) from the middle Eocene (Lutetian) of southern Peru and its regional implications.	North
Lambert et al. (2017a)	NORTH	2022	Male	Collareta, A., Kindlimann, R., Baglioni, A., Landini, W., Sarti, G., Altamirano, A., ... & Bianucci, G. (2022). Dental Morphology, Palaeoecology and Palaeobiogeographic Significance of a New Species of Requiem Shark (Genus Carcharhinus) from the Lower Miocene of Peru (East Pisco Basin, Chilcatay Formation). Journal of Marine Science and Engineering, 10(10), 1466.	North
Lambert et al. (2017a)	NORTH	2019	Male	Buono, M. R., Fordyce, R. E., Marx, F. G., Fernández, M. S., & Reguero, M. A. (2019). Eocene Antarctica: a window into the earliest history of modern whales. Advances in Polar Science, 30(10.13679).	South
Lambert et al. (2017a)	NORTH	2022	Male	Bennion, R. F., MacLaren, J. A., Coombs, E. J., Marx, F. G., Lambert, O., & Fischer, V. (2022). Convergence and constraint in the cranial evolution of mosasaurid reptiles and early cetaceans. Paleobiology, 1-17.	North
Lambert et al. (2017a)	NORTH	2019	Male	Marx, F. G., Buono, M. R., Evans, A. R., Fordyce, R. E., Reguero, M., & Hocking, D. P. (2019). Gigantic mysticete predators roamed the Eocene Southern Ocean. Antarctic Science, 31(2), 98-104.	North
Lambert et al. (2017a)	NORTH	2022	Male	Hernández-Cisneros, A. E. (2022). A new aetiocetid (Cetacea, Mysticeti, Aetiocetidae) from the late Oligocene of Mexico. Journal of Systematic Palaeontology, 20(1), 1-15.	South
Lambert et al. (2017a)	NORTH	2019	Male	DeVries, T. J. (2019). Early Paleogene brackish-water molluscs from the Caballas Formation of the East Pisco Basin (southern Peru). Journal of Natural History, 53(25-26), 1533-1584.	North
Lambert et al. (2017a)	NORTH	2019	Male	Geisler, J. H. (2019). Whale evolution: dispersal by paddle or fluke. Current Biology, 29(8), R294-R296.	North
Lambert et al. (2017a)	NORTH	2018	Male	Davydenko, S., Laime, M. J., & Gol'din, P. (2018). The earliest record of a marine mammal (Cetacea: Basilosauridae) from the Eocene of Amazonia. Journal of Vertebrate Paleontology, 38(6), e1549060.	North
Lambert et al. (2017a)	NORTH	2017	Male	Geisler, J. H. (2017). Evolution: hearing and feeding in fossil whales. Current Biology, 27(12), R596-R598.	North
Lambert et al. (2017a)	NORTH	2019	Male	Shipps, B. K., Peredo, C. M., & Pyenson, N. D. (2019). Borealodon osedax, a new stem mysticete (Mammalia, Cetacea) from the Oligocene of Washington State and its implications for fossil whale-fall communities. Royal Society Open Science, 6(7), 182168.	North
Lambert et al. (2017a)	NORTH	2022	Male	van Vliet, H. J., Bosselaers, M., Schouten, S., & Post, K. (2022). Eocene cetaceans from the Belgian-Dutch coastal waters. Deinsea, 20, 1-34.	North
Lambert et al. (2017a)	NORTH	2019	Male	van Vliet, H. J., Lambert, O., Bosselaers, M., S Schulp, A., & WM Jagt, J. (2019). A Palaeogene cetacean from Maastricht, southern Limburg (The Netherlands). Cainozoic research, 19(1), 95-113.	North
Lambert et al. (2017a)	NORTH	2021	Male	Muller, M. K. (2021). Comparative anatomy and functional morphology of the forelimb in cetaceans from New Zealand (Doctoral dissertation, University of Otago).	North
Lambert et al. (2017a)	NORTH	2018	Male	Geisler, J. H. (2018). Evolution: more mysticete mysteries. Current Biology, 28(10), R603-R605.	North
Lambert et al. (2017a)	NORTH	2019	Male	Roston, R. A. (2019). Evolution, Development, and Morphology of Cetacean Skull Novelties (Doctoral dissertation. Duke University).	North
Lambert et al. (2017a)	NORTH	2022	Male	Bran, J. (2022). Reconstruyendo los cetáceos fósiles: Una perspectiva moderna. Revista Científica Multidisciplinaria de la Universidad de El Salvador-Revista Minerva, 5(1), 92-101.	South
Lambert & Muizon (2013)	NORTH	2017	Male	Lambert, O., Bianucci, G., & De Muizon, C. (2017). Macroraptorial sperm whales (cetacea, odontoceti, physeteroidea) from the miocene of peru. Zoological Journal of the Linnean Society, 179(2), 404-474.	North
Lambert & Muizon (2013)	NORTH	2017	Male	Collareta, A., Lambert, O., Landini, W., Di Celma, C., Malinverno, E., Varas-Malca, R., ... & Bianucci, G. (2017). Did the giant extinct shark Carcharocles megalodon target small prey? Bite marks on marine mammal remains from the late Miocene of Peru. Palaeogeography, Palaeoclimatology, Palaeoecology, 469, 84-91.	North
Lambert & Muizon (2013)	NORTH	2016	Male	Bianucci, G., Di Celma, C., Landini, W., Post, K., Tinelli, C., de Muizon, C., ... & Lambert, O. (2016). Distribution of fossil marine vertebrates in Cerro Colorado, the type locality of the giant raptorial sperm whale Livyatan melvillei (Miocene, Pisco Formation, Peru). Journal of Maps, 12(3), 543-557.	North
Lambert & Muizon (2013)	NORTH	2012	Male	Boessenecker, R. W. (2012). A new marine vertebrate assemblage from the Late Neogene Purisima Formation in Central California, part II: Pinnipeds and Cetaceans. Geodiversitas, 35(4), 815-940.	North
Lambert & Muizon (2013)	NORTH	2017	Male	Lambert, O., Bianucci, G., Urbina, M., & Geisler, J. H. (2017). A new inioid (Cetacea, Odontoceti, Delphinida) from the Miocene of Peru and the origin of modern dolphin and porpoise families. Zoological Journal of the Linnean Society, 179(4), 919-946.	North
Lambert & Muizon (2013)	NORTH	2016	Male	Bianucci, G., Di Celma, C., Collareta, A., Landini, W., Post, K., Tinelli, C., ... & Lambert, O. (2016). Fossil marine vertebrates of Cerro Los Quesos: Distribution of cetaceans, seals, crocodiles, seabirds, sharks, and bony fish in a late Miocene locality of the Pisco Basin, Peru. Journal of Maps, 12(5), 1037-1046.	North
Lambert & Muizon (2013)	NORTH	2022	Male	Benites-Palomino, A., Velez-Juarbe, J., Altamirano-Sierra, A., Collareta, A., Carrillo-Briceño, J. D., & Urbina, M. (2022). Sperm whales (Physeteroidea) from the Pisco Formation, Peru, and their trophic role as fat sources for late Miocene sharks. Proceedings of the Royal Society B, 289(1977), 20220774.	North
Lambert & Muizon (2013)	NORTH	2021	Male	Lambert, O., Collareta, A., Benites‐Palomino, A., Di Celma, C., De Muizon, C., Urbina, M., & Bianucci, G. (2021). A new small, mesorostrine inioid (Cetacea, Odontoceti, Delphinida) from four upper Miocene localities in the Pisco Basin, Peru. Papers in Palaeontology, 7(2), 1043-1064.	North
Lambert & Muizon (2013)	NORTH	2019	Male	Benites-Palomino, A., Vélez-Juarbe, J., Salas-Gismondi, R., & Urbina, M. (2019). Scaphokogia totajpe, sp. nov., a new bulky-faced pygmy sperm whale (Kogiidae) from the late Miocene of Peru. Journal of Vertebrate Paleontology, 39(6), e1728538.	South
Lambert & Muizon (2013)	NORTH	2015	Male	Amson, E., Argot, C., McDonald, H. G., & De Muizon, C. (2015). Osteology and functional morphology of the forelimb of the marine sloth Thalassocnus (Mammalia, Tardigrada). Journal of Mammalian Evolution, 22(2), 169-242.	North
Lambert & Muizon (2013)	NORTH	2016	Male	Marx, F. G., & Kohno, N. (2016). A new Miocene baleen whale from the Peruvian desert. Royal Society Open Science, 3(10), 160542.	North
Lambert & Muizon (2013)	NORTH	2014	Male	Lambert, O., Bianucci, G., & Urbina, M. (2014). Huaridelphis raimondii, a new early Miocene Squalodelphinidae (Cetacea, odontoceti) from the Chilcatay Formation, Peru. Journal of Vertebrate Paleontology, 34(5), 987-1004.	North
Lambert & Muizon (2013)	NORTH	2015	Male	Velez-Juarbe, J., Wood, A. R., De Gracia, C., & Hendy, A. J. (2015). Evolutionary patterns among living and fossil kogiid sperm whales: evidence from the Neogene of Central America. PLoS One, 10(4), e0123909.	North
Lambert & Muizon (2013)	NORTH	2017	Male	Landini, W., Collareta, A., Pesci, F., Di Celma, C., Urbina, M., & Bianucci, G. (2017). A secondary nursery area for the copper shark Carcharhinus brachyurus from the late Miocene of Peru. Journal of South American Earth Sciences, 78, 164-174.	North
Lambert & Muizon (2013)	NORTH	2021	Male	Collareta, A., Lambert, O., Marx, F. G., de Muizon, C., Varas-Malca, R., Landini, W., ... & Bianucci, G. (2021). Vertebrate Palaeoecology of the Pisco Formation (miocene, Peru): glimpses into the ancient humboldt Current ecosystem. Journal of Marine Science and Engineering, 9(11), 1188.	North
Lambert & Muizon (2013)	NORTH	2018	Male	Gioncada, A., Gariboldi, K., Collareta, A., Celma, C. D., Bosio, G., Malinverno, E., ... & Bianucci, G. (2018). Looking for the key to preservation of fossil marine vertebrates in the Pisco Formation of Peru: new insights from a small dolphin skeleton. Andean Geology, 45(3), 379-398.	North
Lambert & Muizon (2013)	NORTH	2017	Male	Marx, F. G., Lambert, O., & de Muizon, C. (2017). A new Miocene baleen whale from Peru deciphers the dawn of cetotheriids. Royal Society Open Science, 4(9), 170560.	North
Lambert & Muizon (2013)	NORTH	2015	Male	Pyenson, N. D., Vélez-Juarbe, J., Gutstein, C. S., Little, H., Vigil, D., & O’Dea, A. (2015). Isthminia panamensis, a new fossil inioid (Mammalia, Cetacea) from the Chagres Formation of Panama and the evolution of ‘river dolphins’ in the Americas. PeerJ, 3, e1227.	North
Lambert & Muizon (2013)	NORTH	2021	Male	Bosio, G., Gioncada, A., Gariboldi, K., Bonaccorsi, E., Collareta, A., Pasero, M., ... & Bianucci, G. (2021). Mineralogical and geochemical characterization of fossil bones from a Miocene marine Konservat-Lagerstätte. Journal of South American Earth Sciences, 105, 102924.	North
Lambert & Muizon (2013)	NORTH	2017	Male	Collareta, A., Lambert, O., De Muizon, C., Urbina, M., & Bianucci, G. (2017). Koristocetus pescei gen. et sp. nov., a diminutive sperm whale (Cetacea: Odontoceti: Kogiidae) from the late Miocene of Peru. Fossil Record, 20(2), 259-278.	North
Lambert & Muizon (2013)	NORTH	2019	Male	Salas-Gismondi, R., Moreno-Bernal, J. W., Scheyer, T. M., Sánchez-Villagra, M. R., & Jaramillo, C. (2019). New Miocene Caribbean gavialoids and patterns of longirostry in crocodylians. Journal of Systematic Palaeontology, 17(12), 1049-1075.	South
Lambert & Muizon (2013)	NORTH	2016	Male	Valenzuela‐Toro, A. M., Pyenson, N. D., Gutstein, C. S., & Suárez, M. E. (2016). A new dwarf seal from the late Neogene of South America and the evolution of pinnipeds in the southern hemisphere. Papers in Palaeontology, 2(1), 101-115.	South
Lambert & Muizon (2013)	NORTH	2017	Male	Berta, A. (2017). The rise of marine mammals: 50 million years of evolution. JHU Press.	North
Lambert & Muizon (2013)	NORTH	2017	Male	Post, K., Louwye, S., & Lambert, O. (2017). Scaldiporia vandokkumi, a new pontoporiid (Mammalia, Cetacea, Odontoceti) from the Late Miocene to earliest Pliocene of the Westerschelde estuary (The Netherlands). PeerJ, 5, e3991.	North
Lambert & Muizon (2013)	NORTH	2014	Male	Gutstein, C. S., Cozzuol, M. A., & Pyenson, N. D. (2014). The antiquity of riverine adaptations in Iniidae (Cetacea, Odontoceti) documented by a humerus from the late Miocene of the Ituzaingó Formation, Argentina. The Anatomical Record, 297(6), 1096-1102.	South
Lambert & Muizon (2013)	NORTH	2022	Male	Ochoa, D., DeVries, T. J., Quispe, K., Barbosa-Espitia, A., Salas-Gismondi, R., Foster, D. A., ... & Carré, M. (2022). Age and provenance of the Mio-Pleistocene sediments from the Sacaco area, Peruvian continental margin. Journal of South American Earth Sciences, 116, 103799.	South
Lambert & Muizon (2013)	NORTH	2015	Male	Stucchi, M., Emslie, S. D., Varas-Malca, R. M., & Urbina-Schmitt, M. (2015). A new late Miocene condor (Aves, Cathartidae) from Peru and the origin of South American condors. Journal of Vertebrate Paleontology, 35(5), e972507.	South
Lambert & Muizon (2013)	NORTH	2021	Male	Godfrey, S. J., Gutstein, C. S., & Morgan III, D. J. (2021). A new odontocete (Inioidea, Odontoceti) from the late Neogene of North Carolina, USA. Fossil Record, 24(2), 275-285.	North
Lambert & Muizon (2013)	NORTH	2022	Male	Benites-Palomino, A., Valenzuela-Toro, A. M., Figueroa-Bravo, C., Varas-Malca, R. M., Nielsen, S. N., Gutstein, C. S., & Carrillo-Biceño, J. D. (2022). A new marine mammal assemblage from central Chile reveals the Pliocene survival of true seals in South America. Historical Biology, 1-13.	North
Lambert & Muizon (2013)	NORTH	2018	Male	Lambert, O., Auclair, C., Cauxeiro, C., Lopez, M., & Adnet, S. (2018). A close relative of the Amazon river dolphin in marine deposits: a new Iniidae from the late Miocene of Angola. PeerJ, 6, e5556.	North
Lambert & Muizon (2013)	NORTH	2022	Male	Lima, D., Aguilera, O., & Tavares, M. (2022). The Inachoididae spider crabs (Crustacea, Brachyura) from the Neogene of the tropical Americas. Journal of Paleontology, 96(2), 334-354.	South
Lambert & Muizon (2013)	NORTH	2016	Male	Murakami, M. (2016). A new extinct inioid (Cetacea, Odontoceti) from the Upper Miocene Senhata Formation, Chiba, central Japan: the first record of Inioidea from the North Pacific Ocean. Paleontological Research, 20(3), 207-225.	North
Lambert & Muizon (2013)	NORTH	2022	Male	Bianucci, G., & Collareta, A. (2022). An overview of the fossil record of cetaceans from the East Pisco Basin (Peru). Bollettino della Società Paleontologica Italiana, 61(1), 20.	North
Lambert & Muizon (2013)	NORTH	2021	Male	Benites-Palomino, A., Reyes-Cespedes, A. E., Aguirre-Fernández, G., Sánchez, R., Carrillo-Briceño, J. D., & Sánchez-Villagra, M. R. (2021). A stem delphinidan from the Caribbean region of Venezuela. Swiss Journal of Palaeontology, 140(1), 1-12.	North
Lambert & Muizon (2013)	NORTH	2017	Male	Post, K., & Bosselaers, M. (2017). Cetacean fossils from a 1961 expedition at the Schelde estuary, province of Zeeland, The Netherlands. Cainozoic research, 17(1), 11-21.	North
Lambert & Muizon (2013)	NORTH	2017	Male	Miján, I., Louwye, S., & Lambert, O. (2017). A new Beneziphius beaked whale from the ocean floor off Galicia, Spain and biostratigraphic reassessment of the type species. Acta Palaeontologica Polonica, 62(1), 211-220.	North
Lambert & Muizon (2013)	NORTH	2020	Male	Benites-Palomino, A., & Urbina, M. (2020). La hiperdiversificación de Physeteroidea (Cetacea: Mammalia) del Mioceno tardío en el Pacifico Sur, nuevos fósiles del área de Sacaco, Arequipa, Perú. Revista peruana de biología, 27(2), 261-266.	South
Lambert & Muizon (2013)	NORTH	2020	Male	Bakker, H., & Post, K. (2020). New records of Hemisyntrachelus (Odontoceti, Delphinidae) from the late Pliocene or early Pleistocene of the southern North Sea. Cainozoic research, 20(1), 109-120.	North
Lambert & Muizon (2013)	NORTH	2019	Male	Viglino, M. (2019). Sistemática, filogenia y paleobiología de Notocetus vanbenedeni del Mioceno temprano de Patagonia y la evolución de los Platanistoidea (Mammalia, Cetacea, Odontoceti) (Doctoral dissertation, Universidad de Buenos Aires).	South
Lambert & Muizon (2013)	NORTH	2018	Male	Benites Palomino, A. M. (2018). Anatomía craneana y posición filogenética de un nuevo cachalote enano (Odontoceti: Kogiidae) del mioceno tardío de la formación Pisco, Arequipa, Perú. (Thesis)	South
Lambert & Muizon (2013)	NORTH	2013	Male	Laime, M. (2013). El registro fósil de mamíferos marinos del Neógeno de la costa sur del Perú (Mammalis: Cetacea, Pinnipedia, Sirenia). I Simposio Internacional de Paleontología del Peru. Libro de resúmenes, 68.	South
Lambert et al. (2015a)	NORTH	2016	Male	Bianucci, G., Di Celma, C., Landini, W., Post, K., Tinelli, C., de Muizon, C., ... & Lambert, O. (2016). Distribution of fossil marine vertebrates in Cerro Colorado, the type locality of the giant raptorial sperm whale Livyatan melvillei (Miocene, Pisco Formation, Peru). Journal of Maps, 12(3), 543-557.	North
Lambert et al. (2015a)	NORTH	2020	Male	Bosio, G., Malinverno, E., Collareta, A., Di Celma, C., Gioncada, A., Parente, M., ... & Bianucci, G. (2020). Strontium Isotope Stratigraphy and the thermophilic fossil fauna from the middle Miocene of the East Pisco Basin (Peru). Journal of South American Earth Sciences, 97, 102399.	North
Lambert et al. (2015a)	NORTH	2018	Male	Bianucci, G., Collareta, A., Bosio, G., Landini, W., Gariboldi, K., Gioncada, A., ... & Di Celma, C. (2018). Taphonomy and palaeoecology of the lower Miocene marine vertebrate assemblage of Ullujaya (Chilcatay Formation, East Pisco Basin, southern Peru). Palaeogeography, Palaeoclimatology, Palaeoecology, 511, 256-279. https://doi.org/10.1016/j.palaeo.2018.08.013	North
Lambert et al. (2015a)	NORTH	2017	Male	Lambert, O., Bianucci, G., Urbina, M., & Geisler, J. H. (2017). A new inioid (Cetacea, Odontoceti, Delphinida) from the Miocene of Peru and the origin of modern dolphin and porpoise families. Zoological Journal of the Linnean Society, 179(4), 919-946.	North
Lambert et al. (2015a)	NORTH	2020	Male	Coombs, E. J., Clavel, J., Park, T., Churchill, M., & Goswami, A. (2020). Wonky whales: the evolution of cranial asymmetry in cetaceans. BMC biology, 18(1), 1-24.	North
Lambert et al. (2015a)	NORTH	2016	Male	Bianucci, G., Di Celma, C., Collareta, A., Landini, W., Post, K., Tinelli, C., ... & Lambert, O. (2016). Fossil marine vertebrates of Cerro Los Quesos: Distribution of cetaceans, seals, crocodiles, seabirds, sharks, and bony fish in a late Miocene locality of the Pisco Basin, Peru. Journal of Maps, 12(5), 1037-1046.	North
Lambert et al. (2015a)	NORTH	2016	Male	Bianucci, G., Di Celma, C., Urbina, M., & Lambert, O. (2016). New beaked whales from the late Miocene of Peru and evidence for convergent evolution in stem and crown Ziphiidae (Cetacea, Odontoceti). PeerJ, 4, e2479.	North
Lambert et al. (2015a)	NORTH	2016	Male	Di Celma, C., Malinverno, E., Gariboldi, K., Gioncada, A., Rustichelli, A., Pierantoni, P. P., ... & Bianucci, G. (2016). Stratigraphic framework of the late Miocene to Pliocene Pisco Formation at Cerro Colorado (Ica Desert, Peru). Journal of Maps, 12(3), 515-529.	North
Lambert et al. (2015a)	NORTH	2018	Male	Di Celma, C., Malinverno, E., Collareta, A., Bosio, G., Gariboldi, K., Lambert, O., ... & Bianucci, G. (2018). Facies analysis, stratigraphy and marine vertebrate assemblage of the lower Miocene Chilcatay Formation at Ullujaya (Pisco basin, Peru). Journal of Maps, 14(2), 257-268.	North
Lambert et al. (2015a)	NORTH	2019	Male	Landini, W., Collareta, A., Di Celma, C., Malinverno, E., Urbina, M., & Bianucci, G. (2019). The early Miocene elasmobranch assemblage from Zamaca (Chilcatay Formation, Peru). Journal of South American Earth Sciences, 91, 352-371.	North
Lambert et al. (2015a)	NORTH	2018	Male	Lambert, O., de Muizon, C., Malinverno, E., Celma, C. D., Urbina, M., & Bianucci, G. (2018). A new odontocete (toothed cetacean) from the Early Miocene of Peru expands the morphological disparity of extinct heterodont dolphins. Journal of Systematic Palaeontology, 16(12), 981-1016.	North
Lambert et al. (2015a)	NORTH	2018	Male	Churchill, M., Geisler, J. H., Beatty, B. L., & Goswami, A. (2018). Evolution of cranial telescoping in echolocating whales (Cetacea: Odontoceti). Evolution, 72(5), 1092-1108.	North
Lambert et al. (2015a)	NORTH	2020	Male	Bianucci, G., de Muizon, C., Urbina, M., & Lambert, O. (2020). Extensive diversity and disparity of the Early Miocene platanistoids (Cetacea, Odontoceti) in the southeastern Pacific (Chilcatay Formation, Peru). Life, 10(3), 27.	North
Lambert et al. (2015a)	NORTH	2018	Male	Bianucci, G., Bosio, G., Malinverno, E., De Muizon, C., Villa, I. M., Urbina, M., & Lambert, O. (2018). A new large squalodelphinid (Cetacea, Odontoceti) from Peru sheds light on the Early Miocene platanistoid disparity and ecology. Royal Society Open Science, 5(4), 172302.	North
Lambert et al. (2015a)	NORTH	2018	Male	Coletti, G., Bosio, G., Collareta, A., Buckeridge, J., Consani, S., & El Kateb, A. (2018). Palaeoenvironmental analysis of the Miocene barnacle facies: case studies from Europe and South America.	North
Lambert et al. (2015a)	NORTH	2017	Male	Tanaka, Y., & Fordyce, R. E. (2017). Awamokoa tokarahi, a new basal dolphin in the Platanistoidea (late Oligocene, New Zealand). Journal of Systematic Palaeontology, 15(5), 365-386.	North
Lambert et al. (2015a)	NORTH	2022	Male	Lambert, O., & Goolaerts, S. (2022). Late Miocene survival of a hyper-longirostrine dolphin and the Neogene to Recent evolution of rostrum proportions among odontocetes. Journal of Mammalian Evolution, 29(1), 99-111.	North
Lambert et al. (2015a)	NORTH	2019	Male	Coletti, G., Bosio, G., Collareta, A., Malinverno, E., Bracchi, V. A., Di Celma, C., ... & Bianucci, G. (2019). Biostratigraphic, evolutionary, and paleoenvironmental significance of the southernmost lepidocyclinids of the Pacific coast of South America (East Pisco Basin, southern Peru). Journal of South American Earth Sciences, 96, 102372.	North
Lambert et al. (2015a)	NORTH	2017	Male	Tanaka, Y., Abella, J., Aguirre-Fernández, G., Gregori, M., & Fordyce, R. E. (2017). A new tropical Oligocene dolphin from Montañita/Olón, Santa Elena, Ecuador. PloS one, 12(12), e0188380.	North
Lambert et al. (2015a)	NORTH	2022	Male	Bosio, G., Bianucci, G., Collareta, A., Landini, W., Urbina, M., & Di Celma, C. (2022). Ultrastructure, composition, and 87Sr/86Sr dating of shark teeth from lower Miocene sediments of southwestern Peru. Journal of South American Earth Sciences, 118, 103909.	North
Lambert et al. (2015a)	NORTH	2018	Male	Viglino, M., Buono, M. R., Gutstein, C., Cozzuol, M. A., & Cuitiño, J. I. (2018). A new dolphin from the early Miocene of Patagonia, Argentina: Insights into the evolution of Platanistoidea in the Southern Hemisphere.	South
Lambert et al. (2015a)	NORTH	2016	Male	Tanaka, Y., & Fordyce, R. E. (2016). Papahu-like fossil dolphin from Kaikoura, New Zealand, helps to fill the Early Miocene gap in the history of Odontoceti. New Zealand Journal of Geology and Geophysics, 59(4), 551-567.	North
Lambert et al. (2015a)	NORTH	2016	Male	Boersma, A. T., & Pyenson, N. D. (2016). Arktocara yakataga, a new fossil odontocete (Mammalia, Cetacea) from the Oligocene of Alaska and the antiquity of Platanistoidea. PeerJ, 4, e2321.	North
Lambert et al. (2015a)	NORTH	2017	Male	Aguirre-Fernández, G., Carrillo-Briceño, J. D., Sánchez, R., Amson, E., & Sánchez-Villagra, M. R. (2017). Fossil cetaceans (mammalia, cetacea) from the neogene of Colombia and Venezuela. Journal of Mammalian Evolution, 24(1), 71-90.	North
Lambert et al. (2015a)	NORTH	2018	Male	Lambert, O., Godfrey, S. J., & Fitzgerald, E. M. (2018). Yaquinacetus meadi, a new latest Oligocene–early Miocene dolphin (Cetacea, Odontoceti, Squaloziphiidae, fam. nov.) from the Nye Mudstone (Oregon, USA). Journal of Vertebrate Paleontology, 38(6), e1559174.	North
Lambert et al. (2015a)	NORTH	2021	Male	Viglino, M., Gaetán, C. M., Cuitiño, J. I., & Buono, M. R. (2021). First toothless platanistoid from the early Miocene of Patagonia: the golden age of diversification of the Odontoceti. Journal of Mammalian Evolution, 28(2), 337-358.	South
Lambert et al. (2015a)	NORTH	2022	Male	Citron, S., Geisler, J. H., Collareta, A., & Bianucci, G. (2022). Systematics, phylogeny and feeding behavior of the oldest killer whale: a reappraisal of Orcinus citoniensis (Capellini, 1883) from the Pliocene of Tuscany (Italy). Bollettino della Società Paleontologica Italiana, 61(2), 168.	North
Lambert et al. (2015a)	NORTH	2016	Male	Bianucci, G., Collareta, A., Post, K., Varola, A., & Lambert, O. (2016). A new record of Messapicetus from the Pietra leccese (Late Miocene, Southern Italy): antitropical distribution in a fossil beaked whale (Cetacea, Ziphiidae).	North
Lambert et al. (2015a)	NORTH	2021	Male	Lambert, O., de Muizon, C., Varas-Malca, R. M., Urbina, M., & Bianucci, G. (2021). Eurhinodelphinids from the early Miocene of Peru: first unambiguous records of these hyper-longirostrine dolphins outside the North Atlantic realm. Rivista Italiana di Paleontologia e Stratigrafia, 127(1).	North
Lambert et al. (2015a)	NORTH	2018	Male	Peredo, C. M., Peredo, J. S., & Pyenson, N. D. (2018). Convergence on dental simplification in the evolution of whales. Paleobiology, 44(3), 434-443.	North
Lambert et al. (2015a)	NORTH	2022	Male	Collareta, A., Kindlimann, R., Baglioni, A., Landini, W., Sarti, G., Altamirano, A., ... & Bianucci, G. (2022). Dental Morphology, Palaeoecology and Palaeobiogeographic Significance of a New Species of Requiem Shark (Genus Carcharhinus) from the Lower Miocene of Peru (East Pisco Basin, Chilcatay Formation). Journal of Marine Science and Engineering, 10(10), 1466.	North
Lambert et al. (2015a)	NORTH	2021	Male	Churchill, M., & Baltz, C. (2021). Evolution of orbit size in toothed whales (Artiodactyla: Odontoceti). Journal of Anatomy, 239(6), 1419-1437. https://doi.org/10.1111/joa.13522	North
Lambert et al. (2015a)	NORTH	2022	Male	Boessenecker, R. W. (2022). Oligocene-Miocene marine mammals from Belgrade Quarry, North Carolina. Geobios, 74, 1-19. https://doi.org/10.1016/j.geobios.2022.08.002	North
Lambert et al. (2015a)	NORTH	2016	Male	Fitzgerald, E. M. (2016). A late Oligocene waipatiid dolphin (Odontoceti: Waipatiidae) from Victoria, Australia. Memoirs of Museum Victoria, 74, 117-136.	North
Lambert et al. (2015a)	NORTH	2022	Male	Bianucci, G., & Collareta, A. (2022). An overview of the fossil record of cetaceans from the East Pisco Basin (Peru). Bollettino della Società Paleontologica Italiana, 61(1), 19-60. doi:10.4435/BSPI.2022.04	North
Lambert et al. (2015a)	NORTH	2020	Male	Nelson, M. D., & Uhen, M. D. (2020). A new platanistoid, Perditicetus yaconensis gen. et sp. nov.(Cetacea, Odontoceti), from the Chattian–Aquitanian Nye Formation of Oregon. Journal of Systematic Palaeontology, 18(18), 1497-1517.	North
Lambert et al. (2015a)	NORTH	2018	Male	Nelson, M. D., & Uhen, M. D. (2018). First occurrence of a squalodelphinid (Cetacea, Odontoceti) from the early Miocene of Washington State. Journal of Vertebrate Paleontology, 38(2), e1428197.	North
Lambert et al. (2015a)	NORTH	2021	Male	Tanaka, Y., Ohara, M., & Kimura, T. (2021). A fossil dolphin from the Oi Formation, Ichishi Group (late early Miocene) in Japan. Paleontological Research, 25(1), 19-24.	North
Lambert et al. (2017b)	NORTH	2020	Male	Bosio, G., Malinverno, E., Collareta, A., Di Celma, C., Gioncada, A., Parente, M., ... & Bianucci, G. (2020). Strontium Isotope Stratigraphy and the thermophilic fossil fauna from the middle Miocene of the East Pisco Basin (Peru). Journal of South American Earth Sciences, 97, 102399.	North
Lambert et al. (2017b)	NORTH	2018	Male	Bianucci, G., Collareta, A., Bosio, G., Landini, W., Gariboldi, K., Gioncada, A., ... & Di Celma, C. (2018). Taphonomy and palaeoecology of the lower Miocene marine vertebrate assemblage of Ullujaya (Chilcatay Formation, East Pisco Basin, southern Peru). Palaeogeography, Palaeoclimatology, Palaeoecology, 511, 256-279. https://doi.org/10.1016/j.palaeo.2018.08.013	North
Lambert et al. (2017b)	NORTH	2018	Male	Di Celma, C., Malinverno, E., Collareta, A., Bosio, G., Gariboldi, K., Lambert, O., ... & Bianucci, G. (2018). Facies analysis, stratigraphy and marine vertebrate assemblage of the lower Miocene Chilcatay Formation at Ullujaya (Pisco basin, Peru). Journal of Maps, 14(2), 257-268.	North
Lambert et al. (2017b)	NORTH	2018	Male	Zverkov, N. G., Fischer, V., Madzia, D., & Benson, R. B. (2018). Increased pliosaurid dental disparity across the Jurassic–Cretaceous transition. Palaeontology, 61(6), 825-846.	North
Lambert et al. (2017b)	NORTH	2019	Male	Di Celma, C., Pierantoni, P. P., Malinverno, E., Collareta, A., Lambert, O., Landini, W., ... & Bianucci, G. (2019). Allostratigraphy and paleontology of the lower Miocene Chilcatay Formation in the Zamaca area, East Pisco basin, southern Peru. Journal of Maps, 15(2), 393-405.	North
Lambert et al. (2017b)	NORTH	2019	Male	Landini, W., Collareta, A., Di Celma, C., Malinverno, E., Urbina, M., & Bianucci, G. (2019). The early Miocene elasmobranch assemblage from Zamaca (Chilcatay Formation, Peru). Journal of South American Earth Sciences, 91, 352-371.	North
Lambert et al. (2017b)	NORTH	2019	Male	De Muizon, C., Bianucci, G., Martínez-Cáceres, M., & Lambert, O. (2019). Mystacodon selenensis, the earliest known toothed mysticete (Cetacea, Mammalia) from the late Eocene of Peru: anatomy, phylogeny, and feeding adaptations. Geodiversitas, 41(1), 401-499.	North
Lambert et al. (2017b)	NORTH	2021	Male	Malinverno, E., Bosio, G., Di Celma, C., Gariboldi, K., Gioncada, A., Pierantoni, P. P., ... & Bianucci, G. (2021). (Bio) stratigraphic overview and paleoclimatic-paleoceanographic implications of the middle-upper Eocene deposits from the Ica River Valley (East Pisco Basin, Peru). Palaeogeography, Palaeoclimatology, Palaeoecology, 578, 110567.	North
Lambert et al. (2017b)	NORTH	2020	Male	Bianucci, G., de Muizon, C., Urbina, M., & Lambert, O. (2020). Extensive diversity and disparity of the Early Miocene platanistoids (Cetacea, Odontoceti) in the southeastern Pacific (Chilcatay Formation, Peru). Life, 10(3), 27.	North
Lambert et al. (2017b)	NORTH	2020	Male	Lambert, O., de Muizon, C., Urbina, M., & Bianucci, G. (2020). A new longirostrine sperm whale (Cetacea, Physeteroidea) from the lower Miocene of the Pisco Basin (southern coast of Peru). Journal of Systematic Palaeontology, 18(20), 1707-1742.	North
Lambert et al. (2017b)	NORTH	2018	Male	Bianucci, G., Bosio, G., Malinverno, E., De Muizon, C., Villa, I. M., Urbina, M., & Lambert, O. (2018). A new large squalodelphinid (Cetacea, Odontoceti) from Peru sheds light on the Early Miocene platanistoid disparity and ecology. Royal Society Open Science, 5(4), 172302.	North
Lambert et al. (2017b)	NORTH	2018	Male	Coletti, G., Bosio, G., Collareta, A., Buckeridge, J., Consani, S., & El Kateb, A. (2018). Palaeoenvironmental analysis of the Miocene barnacle facies: case studies from Europe and South America.	North
Lambert et al. (2017b)	NORTH	2021	Male	Viglino, M., Gaetán, M., Buono, M. R., Fordyce, R. E., & Park, T. (2021). Hearing from the ocean and into the river: the evolution of the inner ear of Platanistoidea (Cetacea: Odontoceti). Paleobiology, 47(4), 591-611.	South
Lambert et al. (2017b)	NORTH	2019	Male	Coletti, G., Bosio, G., Collareta, A., Malinverno, E., Bracchi, V. A., Di Celma, C., ... & Bianucci, G. (2019). Biostratigraphic, evolutionary, and paleoenvironmental significance of the southernmost lepidocyclinids of the Pacific coast of South America (East Pisco Basin, southern Peru). Journal of South American Earth Sciences, 96, 102372.	North
Lambert et al. (2017b)	NORTH	2017	Male	Tanaka, Y., Abella, J., Aguirre-Fernández, G., Gregori, M., & Fordyce, R. E. (2017). A new tropical Oligocene dolphin from Montañita/Olón, Santa Elena, Ecuador. PloS one, 12(12), e0188380.	North
Lambert et al. (2017b)	NORTH	2022	Male	Bosio, G., Bianucci, G., Collareta, A., Landini, W., Urbina, M., & Di Celma, C. (2022). Ultrastructure, composition, and 87Sr/86Sr dating of shark teeth from lower Miocene sediments of southwestern Peru. Journal of South American Earth Sciences, 118, 103909.	North
Lambert et al. (2017b)	NORTH	2018	Male	Viglino, M., Buono, M. R., Gutstein, C., Cozzuol, M. A., & Cuitiño, J. I. (2018). A new dolphin from the early Miocene of Patagonia, Argentina: Insights into the evolution of Platanistoidea in the Southern Hemisphere.	South
Lambert et al. (2017b)	NORTH	2019	Male	Viglino, M., Buono, M. R., Fordyce, R. E., Cuitiño, J. I., & Fitzgerald, E. M. (2019). Anatomy and phylogeny of the large shark-toothed dolphin Phoberodon arctirostris Cabrera, 1926 (Cetacea: Odontoceti) from the early Miocene of Patagonia (Argentina). Zoological Journal of the Linnean Society, 185(2), 511-542.	South
Lambert et al. (2017b)	NORTH	2018	Male	Lambert, O., Godfrey, S. J., & Fitzgerald, E. M. (2018). Yaquinacetus meadi, a new latest Oligocene–early Miocene dolphin (Cetacea, Odontoceti, Squaloziphiidae, fam. nov.) from the Nye Mudstone (Oregon, USA). Journal of Vertebrate Paleontology, 38(6), e1559174.	North
Lambert et al. (2017b)	NORTH	2018	Male	Albright III, L. B., Sanders, A. E., & Geisler, J. H. (2018). An unexpectedly derived odontocete from the Ashley Formation (upper Rupelian) of South Carolina, USA. Journal of Vertebrate Paleontology, 38(4), 1-15.	North
Lambert et al. (2017b)	NORTH	2022	Male	Corrie, J. E., & Fordyce, R. E. (2022). A redescription and re-evaluation of Kekenodon onamata (Mammalia: Cetacea), a late-surviving archaeocete from the Late Oligocene of New Zealand. Zoological Journal of the Linnean Society.	North
Lambert et al. (2017b)	NORTH	2018	Male	Gaetán, C. M., Buono, M. R., & Gaetano, L. C. (2018). Prosqualodon australis (Cetacea: Odontoceti) from the early Miocene of Patagonia, Argentina: Redescription and phylogenetic analysis. Ameghiniana, 56(1), 1-27.	South
Lambert et al. (2017b)	NORTH	2022	Male	Di Celma, C., Pierantoni, P. P., Volatili, T., Molli, G., Mazzoli, S., Sarti, G., ... & Bianucci, G. (2022). Towards deciphering the Cenozoic evolution of the East Pisco Basin (southern Peru). Journal of Maps, 1-16.	North
Lambert et al. (2017b)	NORTH	2021	Male	Guo, Z., & Kohno, N. (2021). A new kentriodontid (Cetacea: Odontoceti) from the early to middle Miocene of the western North Pacific and a revision of kentriodontid phylogeny. PeerJ, 9, e10945.	North
Lambert et al. (2017b)	NORTH	2022	Male	Collareta, A., Kindlimann, R., Baglioni, A., Landini, W., Sarti, G., Altamirano, A., ... & Bianucci, G. (2022). Dental Morphology, Palaeoecology and Palaeobiogeographic Significance of a New Species of Requiem Shark (Genus Carcharhinus) from the Lower Miocene of Peru (East Pisco Basin, Chilcatay Formation). Journal of Marine Science and Engineering, 10(10), 1466.	North
Lambert et al. (2017b)	NORTH	2019	Male	Boessenecker, R. W. (2019). Problematic archaic whale Phococetus (Cetacea: Odontoceti) from the Lee Creek Mine, North Carolina, USA, with comments on geochronology of the Pungo River Formation. PalZ, 93(1), 93-103.	North
Lambert et al. (2017b)	NORTH	2018	Male	Kimura, T. (2018). First squalodelphinid from the early Miocene of the Pacific realm in the Northern Hemisphere. Journal of Vertebrate Paleontology, 38(4), 1-6.	North
Lambert et al. (2017b)	NORTH	2021	Male	Coste, A. M. A. (2021). Daunting Dentitions: Relationships and functional morphology of three new Oligocene dolphins with tusk-like teeth from New Zealand (Doctoral dissertation, University of Otago).	North
Lambert et al. (2017b)	NORTH	2021	Male	MacKenzie, A. (2021). The function of apicobasal ridges in aquatic-feeding tetrapod dentition. Master thesis. Macquarie University.	North
Lambert et al. (2017b)	NORTH	2019	Male	Viglino, M. (2019). Sistemática, filogenia y paleobiología de Notocetus vanbenedeni del Mioceno temprano de Patagonia y la evolución de los Platanistoidea (Mammalia, Cetacea, Odontoceti) (Doctoral dissertation, Universidad de Buenos Aires).	South
Lambert et al. (2017c)	NORTH	2021	Male	Sander, P. M., Griebeler, E. M., Klein, N., Juarbe, J. V., Wintrich, T., Revell, L. J., & Schmitz, L. (2021). Early giant reveals faster evolution of large body size in ichthyosaurs than in cetaceans. Science, 374(6575), eabf5787. DOI: 10.1126/science.abf5787	North
Lambert et al. (2017c)	NORTH	2022	Male	Bianucci, G., Geisler, J. H., Citron, S., & Collareta, A. (2022). The origins of the killer whale ecomorph. Current Biology, 32(8), 1843-1851. https://doi.org/10.1016/j.cub.2022.02.041	North
Lambert et al. (2017c)	NORTH	2020	Male	Bosio, G., Malinverno, E., Collareta, A., Di Celma, C., Gioncada, A., Parente, M., ... & Bianucci, G. (2020). Strontium Isotope Stratigraphy and the thermophilic fossil fauna from the middle Miocene of the East Pisco Basin (Peru). Journal of South American Earth Sciences, 97, 102399. https://doi.org/10.1016/j.jsames.2019.102399	North
Lambert et al. (2017c)	NORTH	2020	Male	Coombs, E. J., Clavel, J., Park, T., Churchill, M., & Goswami, A. (2020). Wonky whales: the evolution of cranial asymmetry in cetaceans. BMC biology, 18(1), 1-24. https://doi.org/10.1186/s12915-020-00805-4	North
Lambert et al. (2017c)	NORTH	2020	Male	Dominici, S., Danise, S., Cau, S., & Freschi, A. (2020). The awkward record of fossil whales. Earth-Science Reviews, 205, 103057. https://doi.org/10.1016/j.earscirev.2019.103057	North
Lambert et al. (2017c)	NORTH	2021	Male	Ochoa, D., Salas-Gismondi, R., DeVries, T. J., Baby, P., de Muizon, C., Altamirano, A., ... & Carré, M. (2021). Late Neogene evolution of the Peruvian margin and its ecosystems: a synthesis from the Sacaco record. International Journal of Earth Sciences, 110, 995-1025. https://doi.org/10.1007/s00531-021-02003-1	South
Lambert et al. (2017c)	NORTH	2017	Male	Lambert, O., Bianucci, G., & De Muizon, C. (2017). Macroraptorial sperm whales (cetacea, odontoceti, physeteroidea) from the miocene of peru. Zoological Journal of the Linnean Society, 179(2), 404-474. https://doi.org/10.1111/zoj.12456	North
Lambert et al. (2017c)	NORTH	2017	Male	Di Celma, C., Malinverno, E., Bosio, G., Collareta, A., Gariboldi, K., Gioncada, A., ... & Bianucci, G. (2017). Sequence stratigraphy and paleontology of the upper Miocene Pisco Formation along the western side of the lower Ica valley (Ica Desert, Peru). Rivista Italiana di Paleontologia e Stratigrafia, 123(2), 255-273.	North
Lambert et al. (2017c)	NORTH	2021	Male	Collareta, A., Lambert, O., Marx, F. G., de Muizon, C., Varas-Malca, R., Landini, W., ... & Bianucci, G. (2021). Vertebrate palaeoecology of the Pisco Formation (Miocene, Peru): glimpses into the ancient Humboldt Current ecosystem. Journal of Marine Science and Engineering, 9(11), 1188. https://doi.org/10.3390/jmse9111188	North
Lambert et al. (2017c)	NORTH	2020	Male	Galatius, A., Racicot, R., McGowen, M., & Olsen, M. T. (2020). Evolution and diversification of delphinid skull shapes. Iscience, 23(10), 101543. https://doi.org/10.1016/j.isci.2020.101543	North
Lambert et al. (2017c)	NORTH	2019	Male	Galatius, A., Olsen, M. T., Steeman, M. E., Racicot, R. A., Bradshaw, C. D., Kyhn, L. A., & Miller, L. A. (2019). Raising your voice: evolution of narrow-band high-frequency signals in toothed whales (Odontoceti). Biological Journal of the Linnean Society, 126(2), 213-224. https://doi.org/10.1093/biolinnean/bly194	North
Lambert et al. (2017c)	NORTH	2018	Male	Di Celma, C., Malinverno, E., Bosio, G., Gariboldi, K., Collareta, A., Gioncada, A., ... & Bianucci, G. (2018). Intraformational unconformities as a record of late Miocene eustatic falls of sea level in the Pisco Formation (southern Peru). Journal of Maps, 14(2), 607-619. https://doi.org/10.1080/17445647.2018.1517701	North
Lambert et al. (2017c)	NORTH	2021	Male	Lambert, O., Collareta, A., Benites‐Palomino, A., Di Celma, C., De Muizon, C., Urbina, M., & Bianucci, G. (2021). A new small, mesorostrine inioid (Cetacea, Odontoceti, Delphinida) from four upper Miocene localities in the Pisco Basin, Peru. Papers in Palaeontology, 7(2), 1043-1064. https://doi.org/10.1002/spp2.1332	North
Lambert et al. (2017c)	NORTH	2019	Male	Di Celma, C., Pierantoni, P. P., Malinverno, E., Collareta, A., Lambert, O., Landini, W., ... & Bianucci, G. (2019). Allostratigraphy and paleontology of the lower Miocene Chilcatay Formation in the Zamaca area, East Pisco basin, southern Peru. Journal of Maps, 15(2), 393-405. https://doi.org/10.1080/17445647.2019.1604439	North
Lambert et al. (2017c)	NORTH	2018	Male	Churchill, M., Geisler, J. H., Beatty, B. L., & Goswami, A. (2018). Evolution of cranial telescoping in echolocating whales (Cetacea: Odontoceti). Evolution, 72(5), 1092-1108. https://doi.org/10.1111/evo.13480	North
Lambert et al. (2017c)	NORTH	2019	Male	Landini, W., Collareta, A., Di Celma, C., Malinverno, E., Urbina, M., & Bianucci, G. (2019). The early Miocene elasmobranch assemblage from Zamaca (Chilcatay Formation, Peru). Journal of South American Earth Sciences, 91, 352-371. https://doi.org/10.1016/j.jsames.2018.08.004	North
Lambert et al. (2017c)	NORTH	2022	Male	Racicot, R. (2022). Evolution of whale sensory ecology: frontiers in nondestructive anatomical investigations. The Anatomical Record, 305(3), 736-752. https://doi.org/10.1002/ar.24761	North
Lambert et al. (2017c)	NORTH	2020	Male	Bianucci, G., de Muizon, C., Urbina, M., & Lambert, O. (2020). Extensive diversity and disparity of the Early Miocene platanistoids (Cetacea, Odontoceti) in the southeastern Pacific (Chilcatay Formation, Peru). Life, 10(3), 27. https://doi.org/10.3390/life10030027	North
Lambert et al. (2017c)	NORTH	2018	Male	Martin, A. R., & Da Silva, V. M. F. (2018). Reproductive parameters of the Amazon river dolphin or boto, Inia geoffrensis (Cetacea: Iniidae); an evolutionary outlier bucks no trends. Biological Journal of the Linnean Society, 123(3), 666-676. https://doi.org/10.1093/biolinnean/bly005	North
Lambert et al. (2017c)	NORTH	2018	Male	Lambert, O., de Muizon, C., Malinverno, E., Celma, C. D., Urbina, M., & Bianucci, G. (2018). A new odontocete (toothed cetacean) from the Early Miocene of Peru expands the morphological disparity of extinct heterodont dolphins. Journal of Systematic Palaeontology, 16(12), 981-1016. https://doi.org/10.1080/14772019.2017.1359689	North
Lambert et al. (2017c)	NORTH	2018	Male	Godfrey, S. J., Ellwood, M., Groff, S., & Verdin, M. S. (2018). Carcharocles-bitten odontocete caudal vertebrae from the Coastal Eastern United States. Acta Palaeontologica Polonica, 63(3). https://doi.org/10.4202/app.00495.2018	North
Lambert et al. (2017c)	NORTH	2018	Male	Coletti, G., Bosio, G., Collareta, A., Buckeridge, J., Consani, S., & El Kateb, A. (2018). Palaeoenvironmental analysis of the Miocene barnacle facies: case studies from Europe and South America. Geologica Carpathica, 69(6), 573-592. https://doi.org/10.1515/geoca-2018-0034	North
Lambert et al. (2017c)	NORTH	2018	Male	Gioncada, A., Petrini, R., Bosio, G., Gariboldi, K., Collareta, A., Malinverno, E., ... & Bianucci, G. (2018). Insights into the diagenetic environment of fossil marine vertebrates of the Pisco Formation (late Miocene, Peru) from mineralogical and Sr-isotope data. Journal of South American Earth Sciences, 81, 141-152. https://doi.org/10.1016/j.jsames.2017.11.014	North
Lambert et al. (2017c)	NORTH	2017	Male	Landini, W., Collareta, A., Pesci, F., Di Celma, C., Urbina, M., & Bianucci, G. (2017). A secondary nursery area for the copper shark Carcharhinus brachyurus from the late Miocene of Peru. Journal of South American Earth Sciences, 78, 164-174. https://doi.org/10.1016/j.jsames.2017.07.003	North
Lambert et al. (2017c)	NORTH	2019	Male	Coletti, G., Bosio, G., Collareta, A., Malinverno, E., Bracchi, V. A., Di Celma, C., ... & Bianucci, G. (2019). Biostratigraphic, evolutionary, and paleoenvironmental significance of the southernmost lepidocyclinids of the Pacific coast of South America (East Pisco Basin, southern Peru). Journal of South American Earth Sciences, 96, 102372. https://doi.org/10.1016/j.jsames.2019.102372	North
Lambert et al. (2017c)	NORTH	2018	Male	Peredo, C. M., Uhen, M. D., & Nelson, M. D. (2018). A new kentriodontid (Cetacea: Odontoceti) from the early Miocene Astoria Formation and a revision of the stem delphinidan family Kentriodontidae. Journal of Vertebrate Paleontology, 38(2), e1411357. https://doi.org/10.1080/02724634.2017.1411357	North
Lambert et al. (2017c)	NORTH	2022	Male	Bianucci, G., & Collareta, A. (2022). An overview of the fossil record of cetaceans from the East Pisco Basin (Peru). Boll. Soc. PaleontoI. Ital, 61, 20. DOI: 10.4435/BSPI.2022.04	North
Lambert et al. (2017c)	NORTH	2022	Male	Aguirre-Fernández, G., Jost, J., & Hilfiker, S. (2022). First records of extinct kentriodontid and squalodelphinid dolphins from the Upper Marine Molasse (Burdigalian age) of Switzerland and a reappraisal of the Swiss cetacean fauna. PeerJ, 10, e13251. DOI: 10.7717/peerj.13251	North
Lambert et al. (2017c)	NORTH	2020	Male	Benites-Palomino, A., Aguirre-Fernández, G., Moreno-Bernal, J. W., Vanegas, A., & Jaramillo, C. (2020). Miocene freshwater dolphins from La Venta, Huila, Colombia suggest independent invasions of riverine environments in tropical South America. Journal of Vertebrate Paleontology, 40(5), e1812078. https://doi.org/10.1080/02724634.2020.1812078	North
Lambert et al. (2017c)	NORTH	2019	Male	Bosio, G., Gioncada, A., Malinverno, E., Di Celma, C., Villa, I. M., Cataldi, G., ... & Bianucci, G. (2019). Chemical and petrographic fingerprinting of volcanic ashes as a tool for high-resolution stratigraphy of the upper Miocene Pisco Formation (Peru). Journal of the Geological Society, 176(1), 13-28. https://doi.org/10.1144/jgs2018-071	North
Lambert et al. (2017c)	NORTH	2021	Male	Guo, Z., & Kohno, N. (2021). A new kentriodontid (Cetacea: Odontoceti) from the early to middle Miocene of the western North Pacific and a revision of kentriodontid phylogeny. PeerJ, 9, e10945. DOI: 10.7717/peerj.10945	North
Lambert et al. (2017c)	NORTH	2022	Male	Parham, J. F., Barron, J. A., & Velez-Juarbe, J. (2022). Middle and late Miocene marine mammal assemblages from the Monterey Formation of Orange County, California. https://doi.org/10.1130/2021.2556(10)	North
Lambert et al. (2017c)	NORTH	2018	Male	Lambert, O., Godfrey, S. J., & Fitzgerald, E. M. (2018). Yaquinacetus meadi, a new latest Oligocene–early Miocene dolphin (Cetacea, Odontoceti, Squaloziphiidae, fam. nov.) from the Nye Mudstone (Oregon, USA). Journal of Vertebrate Paleontology, 38(6), e1559174. https://doi.org/10.1080/02724634.2018.1559174	North
Lambert et al. (2017c)	NORTH	2017	Male	Post, K., Louwye, S., & Lambert, O. (2017). Scaldiporia vandokkumi, a new pontoporiid (Mammalia, Cetacea, Odontoceti) from the Late Miocene to earliest Pliocene of the Westerschelde estuary (The Netherlands). PeerJ, 5, e3991. DOI: 10.7717/peerj.3991	North
Lambert et al. (2017c)	NORTH	2019	Male	Frainer, G., Moreno, I. B., Serpa, N., Galatius, A., Wiedermann, D., & Huggenberger, S. (2019). Ontogeny and evolution of the sound-generating structures in the infraorder Delphinida (Odontoceti: Delphinida). Biological Journal of the Linnean Society, 128(3), 700-724. https://doi.org/10.1093/biolinnean/blz118	South
Lambert et al. (2017c)	NORTH	2018	Male	Albright III, L. B., Sanders, A. E., & Geisler, J. H. (2018). An unexpectedly derived odontocete from the Ashley Formation (upper Rupelian) of South Carolina, USA. Journal of Vertebrate Paleontology, 38(4), 1-15. https://doi.org/10.1080/02724634.2018.1482555	North
Lambert et al. (2017c)	NORTH	2019	Male	Velez-Juarbe, J., & Valenzuela-Toro, A. M. (2019). Oldest record of monk seals from the North Pacific and biogeographic implications. Biology letters, 15(5), 20190108. https://doi.org/10.1098/rsbl.2019.0108	North
Lambert et al. (2017c)	NORTH	2017	Male	Gatesy, J., & Springer, M. S. (2017). Phylogenomic red flags: Homology errors and zombie lineages in the evolutionary diversification of placental mammals. Proceedings of the National Academy of Sciences, 114(45), E9431-E9432. https://doi.org/10.1073/pnas.171531811	North
Lambert et al. (2017c)	NORTH	2019	Male	Kimura, T., & Hasegawa, Y. (2019). A new species of Kentriodon (Cetacea, Odontoceti, Kentriodontidae) from the Miocene of Japan. Journal of Vertebrate Paleontology, 39(1), e1566739. https://doi.org/10.1080/02724634.2019.1566739	North
Lambert et al. (2017c)	NORTH	2022	Male	Boessenecker, R. W. (2022). Oligocene-Miocene marine mammals from Belgrade Quarry, North Carolina. Geobios, 74, 1-19. https://doi.org/10.1016/j.geobios.2022.08.002	North
Lambert et al. (2017c)	NORTH	2018	Male	Lambert, O., Auclair, C., Cauxeiro, C., Lopez, M., & Adnet, S. (2018). A close relative of the Amazon river dolphin in marine deposits: a new Iniidae from the late Miocene of Angola. PeerJ, 6, e5556. DOI: 10.7717/peerj.5556	North
Lambert et al. (2017c)	NORTH	2018	Male	Gaetán, C. M., Buono, M. R., & Gaetano, L. C. (2018). Prosqualodon australis (Cetacea: Odontoceti) from the early Miocene of Patagonia, Argentina: redescription and phylogenetic analysis. Ameghiniana, 56(1), 1-27. https://doi.org/10.5710/AMGH.21.11.2018.3208	South
Lambert et al. (2017c)	NORTH	2019	Male	Samonds, K. E., & Fordyce, R. E. (2019). The first pre-Pleistocene cetacean from Madagascar, western Indian Ocean. Journal of African Earth Sciences, 151, 184-188. https://doi.org/10.1016/j.jafrearsci.2018.12.015	North
Lambert et al. (2017c)	NORTH	2021	Male	Benites-Palomino, A., Reyes-Cespedes, A. E., Aguirre-Fernández, G., Sánchez, R., Carrillo-Briceño, J. D., & Sánchez-Villagra, M. R. (2021). A stem delphinidan from the Caribbean region of Venezuela. Swiss Journal of Palaeontology, 140(1), 1-12. https://doi.org/10.1186/s13358-021-00217-z	North
Lambert et al. (2017c)	NORTH	2021	Male	Godfrey, S. J., Gutstein, C. S., & Morgan III, D. J. (2021). A new odontocete (Inioidea, Odontoceti) from the late Neogene of North Carolina, USA. Fossil Record, 24(2), 275-285. https://doi.org/10.5194/fr-24-275-2021	North
Lambert et al. (2017c)	NORTH	2018	Male	Boessenecker, R. W., & Geisler, J. H. (2018). New records of the archaic dolphin Agorophius (Mammalia: Cetacea) from the upper Oligocene Chandler Bridge Formation of South Carolina, USA. PeerJ, 6, e5290. DOI: 10.7717/peerj.5290	North
Lambert et al. (2017c)	NORTH	2020	Male	Louis, M., Skovrind, M., Samaniego Castruita, J. A., Garilao, C., Kaschner, K., Gopalakrishnan, S., ... & Lorenzen, E. D. (2020). Influence of past climate change on phylogeography and demographic history of narwhals, Monodon monoceros. Proceedings of the Royal Society B, 287(1925), 20192964.	North
Lambert et al. (2017c)	NORTH	2022	Male	Carrasco Zúñiga, P. A. (2022). ¿ Existieron delfines de río en la costa peruana hace~ 6 millones de años? El hábitat del delfín Pliopontos littoralis del Mioceno tardío de la Formación Pisco, Arequipa, Perú. Bachelor Thesis. Universidad Peruana Cayetano Heredia.	South
Lambert et al. (2017c)	NORTH	2021	Male	Bosio G., Bracchi V. A., Malinverno E., Collareta A., Coletti G., Gioncada A., Kočí T., Di Celma C., Bianucci G. & Basso D. (2021). Taphonomy of a Panopea Ménard de la Groye, 1807 shell bed from the Pisco Formation (Miocene, Peru). Comptes Rendus Palevol 20 (8): 119-140. https://doi.org/10.5852/cr-palevol2021v20a8	North
Lambert et al. (2017c)	NORTH	2019	Male	Correa, G. L. F. (2019). O órgão produtor de som dos golfinhos (Odontoceti: Delphinida): funcionalidade, ontogenia e evolução. (Doctoral Dissertation, Universidade Federal do Rio Grande do Sul)	South
Lambert et al. (2017c)	NORTH	2018	Male	Fernández Begazo, E. (2018). Descripción anatómica, análisis filogenético y morfológico de un cráneo de Odontoceti de la Formación Gran Bajo del Gualicho (Oligoceno superior–Mioceno medio), San Antonio Oeste, provincia de Río Negro, Argentina (Bachelor Thesis, Universidad Nacional de Río Negro).	South
Lambert et al. (2017c)	NORTH	2019	Male	Laime Molina, M. J., Urbina Schmitt, M., Chacaltana Budiel, C. A., & Tejada Medina, L. M. (2019). Los delfines «Lophocetinae» (Mammalia: Cetacea: Kentriodontidae) de la Formación Pisco de cerro Yesera de Amara, Ocucaje, Ica. II Simposio Internacional de Paleontología del Perú, Lima. Libro de Resúmenes, pp. 047-050.	South
Lambert et al. (2021)	NORTH	2021	Male	Bosio, G., Collareta, A., Di Celma, C., Lambert, O., Marx, F. G., de Muizon, C., ... & Bianucci, G. (2021). Taphonomy of marine vertebrates of the Pisco Formation (Miocene, Peru): Insights into the origin of an outstanding Fossil-Lagerstätte. PLoS One, 16(7), e0254395.	North
Lambert et al. (2021)	NORTH	2022	Male	Bianucci, G., Geisler, J. H., Citron, S., & Collareta, A. (2022). The origins of the killer whale ecomorph. Current Biology, 32(8), 1843-1851. https://doi.org/10.1016/j.cub.2022.02.041	North
Lambert et al. (2021)	NORTH	2021	Male	Malinverno, E., Bosio, G., Di Celma, C., Gariboldi, K., Gioncada, A., Pierantoni, P. P., ... & Bianucci, G. (2021). (Bio) stratigraphic overview and paleoclimatic-paleoceanographic implications of the middle-upper Eocene deposits from the Ica River Valley (East Pisco Basin, Peru). Palaeogeography, Palaeoclimatology, Palaeoecology, 578, 110567.	North
Lambert et al. (2021)	NORTH	2021	Male	Collareta, A., Lambert, O., Marx, F. G., de Muizon, C., Varas-Malca, R., Landini, W., ... & Bianucci, G. (2021). Vertebrate Palaeoecology of the Pisco Formation (miocene, Peru): glimpses into the ancient humboldt Current ecosystem. Journal of Marine Science and Engineering, 9(11), 1188.	North
Lambert et al. (2021)	NORTH	2021	Male	Kočí, T., Bosio, G., Collareta, A., Sanfilippo, R., Ekrt, B., Urbina, M., & Malinverno, E. (2021). First report on the cirratulid (Annelida, Polychaeta) reefs from the Miocene Chilcatay and Pisco Formations (East Pisco Basin, Peru). Journal of South American Earth Sciences, 107, 103042.	North
Lambert et al. (2021)	NORTH	2021	Male	Sanfilippo, R., Kočí, T., Bosio, G., Collareta, A., Ekrt, B., Malinverno, E., ... & Bianucci, G. (2021). An investigation of vermetid reefs from the Miocene of Peru, with the description of a new species. Journal of South American Earth Sciences, 108, 103233.	North
Lambert et al. (2021)	NORTH	2022	Male	Di Celma, C., Pierantoni, P. P., Volatili, T., Molli, G., Mazzoli, S., Sarti, G., ... & Bianucci, G. (2022). Towards deciphering the Cenozoic evolution of the East Pisco Basin (southern Peru). Journal of Maps, 1-16.	North
Lambert et al. (2021)	NORTH	2021	Male	Guo, Z., & Kohno, N. (2021). A new kentriodontid (Cetacea: Odontoceti) from the early to middle Miocene of the western North Pacific and a revision of kentriodontid phylogeny. PeerJ, 9, e10945.	North
Lambert et al. (2021)	NORTH	2022	Male	Collareta, A., Kindlimann, R., Baglioni, A., Landini, W., Sarti, G., Altamirano, A., ... & Bianucci, G. (2022). Dental Morphology, Palaeoecology and Palaeobiogeographic Significance of a New Species of Requiem Shark (Genus Carcharhinus) from the Lower Miocene of Peru (East Pisco Basin, Chilcatay Formation). Journal of Marine Science and Engineering, 10(10), 1466.	North
Lambert et al. (2021)	NORTH	2021	Male	Godfrey, S. J., Gutstein, C. S., & Morgan III, D. J. (2021). A new odontocete (Inioidea, Odontoceti) from the late Neogene of North Carolina, USA. Fossil Record, 24(2), 275-285.	North
Lambert et al. (2021)	NORTH	2022	Male	Benites-Palomino, A., Valenzuela-Toro, A. M., Figueroa-Bravo, C., Varas-Malca, R. M., Nielsen, S. N., Gutstein, C. S., & Carrillo-Biceño, J. D. (2022). A new marine mammal assemblage from central Chile reveals the Pliocene survival of true seals in South America. Historical Biology, 1-13.	North
Lambert et al. (2021)	NORTH	2022	Male	Bianucci, G., & Collareta, A. (2022). An overview of the fossil record of cetaceans from the East Pisco Basin (Peru). Bollettino della Società Paleontologica Italiana, 61(1), 19-60. doi:10.4435/BSPI.2022.04	North
Lambert et al. (2021)	NORTH	2021	Male	Benites-Palomino, A., Reyes-Cespedes, A. E., Aguirre-Fernández, G., Sánchez, R., Carrillo-Briceño, J. D., & Sánchez-Villagra, M. R. (2021). A stem delphinidan from the Caribbean region of Venezuela. Swiss Journal of Palaeontology, 140(1), 1-12.	North
Lambert et al. (2021)	NORTH	2021	Male	Bosio G., Bracchi V. A., Malinverno E., Collareta A., Coletti G., Gioncada A., Kočí T., Di Celma C., Bianucci G. & Basso D. (2021). Taphonomy of a Panopea Ménard de la Groye, 1807 shell bed from the Pisco Formation (Miocene, Peru). Comptes Rendus Palevol 20 (8): 119-140. https://doi.org/10.5852/cr-palevol2021v20a8	North
Lambert et al. (2020)	NORTH	2021	Male	Malinverno, E., Bosio, G., Di Celma, C., Gariboldi, K., Gioncada, A., Pierantoni, P. P., ... & Bianucci, G. (2021). (Bio) stratigraphic overview and paleoclimatic-paleoceanographic implications of the middle-upper Eocene deposits from the Ica River Valley (East Pisco Basin, Peru). Palaeogeography, Palaeoclimatology, Palaeoecology, 578, 110567.	North
Lambert et al. (2020)	NORTH	2021	Male	Peri, E., Falkingham, P. L., Collareta, A., & Bianucci, G. (2021). Biting in the Miocene seas: estimation of the bite force of the macroraptorial sperm whale Zygophyseter varolai using finite element analysis. Historical Biology, 1-12.	North
Lambert et al. (2020)	NORTH	2022	Male	Lambert, O., & Goolaerts, S. (2022). Late Miocene survival of a hyper-longirostrine dolphin and the Neogene to Recent evolution of rostrum proportions among odontocetes. Journal of Mammalian Evolution, 29(1), 99-111.	North
Lambert et al. (2020)	NORTH	2022	Male	Peri, E., Collareta, A., Aringhieri, G., Caramella, D., Foresi, L. M., & Bianucci, G. (2022). A new physeteroid cetacean from the Lower Miocene of southern Italy: CT imaging, retrodeformation, systematics and palaeobiology of a sperm whale from the Pietra leccese. Bollettino della Società Paleontologica Italiana, 61(2), 188. doi:10.4435/BSPI.2022.15	North
Lambert et al. (2020)	NORTH	2021	Male	Benites‐Palomino, A., Vélez‐Juarbe, J., Collareta, A., Ochoa, D., Altamirano, A., Carré, M., ... & Salas‐Gismondi, R. (2021). Nasal compartmentalization in Kogiidae (Cetacea, Physeteroidea): insights from a new late Miocene dwarf sperm whale from the Pisco Formation. Papers in Palaeontology, 7(3), 1507-1524.	South
Lambert et al. (2020)	NORTH	2022	Male	Bosio, G., Bianucci, G., Collareta, A., Landini, W., Urbina, M., & Di Celma, C. (2022). Ultrastructure, composition, and 87Sr/86Sr dating of shark teeth from lower Miocene sediments of southwestern Peru. Journal of South American Earth Sciences, 118, 103909.	North
Lambert et al. (2020)	NORTH	2021	Male	Ochoa, D., Salas-Gismondi, R., Devries, T. J., Baby, P., de Muizon, C., Altamirano, A., ... & Carré, M. (2021). Late Neogene evolution of the Peruvian margin and its ecosystems: a synthesis from the Sacaco record. International Journal of Earth Sciences, 110(3), 995-1025. https://doi.org/10.1007/s00531-021-02003-1	South
Lambert et al. (2020)	NORTH	2021	Male	Lambert, O., de Muizon, C., Varas-Malca, R. M., Urbina, M., & Bianucci, G. (2021). Eurhinodelphinids from the early Miocene of Peru: first unambiguous records of these hyper-longirostrine dolphins outside the North Atlantic realm. Rivista Italiana di Paleontologia e Stratigrafia, 127(1).	North
Lambert et al. (2020)	NORTH	2022	Male	Di Celma, C., Pierantoni, P. P., Volatili, T., Molli, G., Mazzoli, S., Sarti, G., ... & Bianucci, G. (2022). Towards deciphering the Cenozoic evolution of the East Pisco Basin (southern Peru). Journal of Maps, 1-16.	North
Lambert et al. (2020)	NORTH	2022	Male	Collareta, A., Kindlimann, R., Baglioni, A., Landini, W., Sarti, G., Altamirano, A., ... & Bianucci, G. (2022). Dental Morphology, Palaeoecology and Palaeobiogeographic Significance of a New Species of Requiem Shark (Genus Carcharhinus) from the Lower Miocene of Peru (East Pisco Basin, Chilcatay Formation). Journal of Marine Science and Engineering, 10(10), 1466.	North
Lambert et al. (2020)	NORTH	2022	Male	Bianucci, G., & Collareta, A. (2022). An overview of the fossil record of cetaceans from the East Pisco Basin (Peru). Bollettino della Società Paleontologica Italiana, 61(1), 19-60. doi:10.4435/BSPI.2022.04	North
Lambert et al. (2020)	NORTH	2022	Male	Kimura, T., & Hasegawa, Y. (2022). A new physeteroid from the lower Miocene of Japan. Paleontological Research, 26(1), 87-101.	North
Lambert et al. (2008)	NORTH	2011	Male	Meredith, R. W., Janečka, J. E., Gatesy, J., Ryder, O. A., Fisher, C. A., Teeling, E. C., ... & Murphy, W. J. (2011). Impacts of the Cretaceous Terrestrial Revolution and KPg extinction on mammal diversification. Science, 334(6055), 521-524.	North
Lambert et al. (2008)	NORTH	2011	Male	Geisler, J. H., McGowen, M. R., Yang, G., & Gatesy, J. (2011). A supermatrix analysis of genomic, morphological, and paleontological data from crown Cetacea. BMC evolutionary biology, 11, 1-33. https://doi.org/10.1186/1471-2148-11-112	North
Lambert et al. (2008)	NORTH	2010	Male	Lambert, O., Bianucci, G., Post, K., De Muizon, C., Salas-Gismondi, R., Urbina, M., & Reumer, J. (2010). The giant bite of a new raptorial sperm whale from the Miocene epoch of Peru. Nature, 466(7302), 105-108. https://doi.org/10.1038/nature09067	North
Lambert et al. (2008)	NORTH	2022	Male	Bianucci, G., & Collareta, A. (2022). An overview of the fossil record of cetaceans from the East Pisco Basin (Peru). Boll. Soc. PaleontoI. Ital, 61, 20. DOI: 10.4435/BSPI.2022.04	North
Lambert et al. (2008)	NORTH	2017	Male	Lambert, O., Bianucci, G., & De Muizon, C. (2017). Macroraptorial sperm whales (cetacea, odontoceti, physeteroidea) from the miocene of peru. Zoological Journal of the Linnean Society, 179(2), 404-474. https://doi.org/10.1111/zoj.12456	North
Lambert et al. (2008)	NORTH	2022	Male	Benites-Palomino, A., Velez-Juarbe, J., Altamirano-Sierra, A., Collareta, A., Carrillo-Briceño, J. D., & Urbina, M. (2022). Sperm whales (Physeteroidea) from the Pisco Formation, Peru, and their trophic role as fat sources for late Miocene sharks. Proceedings of the Royal Society B, 289(1977), 20220774. https://doi.org/10.1098/rspb.2022.0774	North
Lambert et al. (2008)	NORTH	2022	Male	Peri, E., Falkingham, P. L., Collareta, A., & Bianucci, G. (2022). Biting in the Miocene seas: Estimation of the bite force of the macroraptorial sperm whale Zygophyseter varolai using finite element analysis. Historical Biology, 34(10), 1916-1927. https://doi.org/10.1080/08912963.2021.1986814	North
Lambert et al. (2008)	NORTH	2016	Male	Bianucci, G., Di Celma, C., Landini, W., Post, K., Tinelli, C., de Muizon, C., ... & Lambert, O. (2016). Distribution of fossil marine vertebrates in Cerro Colorado, the type locality of the giant raptorial sperm whale Livyatan melvillei (Miocene, Pisco Formation, Peru). Journal of Maps, 12(3), 543-557. https://doi.org/10.1080/17445647.2015.1048315	North
[truncated: 3,879 more rows]
